# Supplementary material for: Evidence for serial founder events during the colonization of North America by the yellow fever mosquito, Aedes aegypti
Source: Ecol Evol. 2022 May 13;12(5):e8896. doi: 10.1002/ece3.8896 (PMC9102526; doi:10.1002/ece3.8896)
Supplement: Supplementary file 1 — Appendix S1 [file ECE3-12-e8896-s001.zip]

Archive with 15 entries (15 files):
- ece38896-sup-0001-FigS1.pdf
- ece38896-sup-0002-FigS2.pdf
- ece38896-sup-0003-FigS3.pdf
- ece38896-sup-0004-FigS4.pdf
- ece38896-sup-0005-TableS1.xlsx
- ece38896-sup-0006-TableS2.docx
- ece38896-sup-0007-TableS3.xlsx
- ece38896-sup-0008-TableS4.xlsx
- ece38896-sup-0009-TableS5.xlsx
- ece38896-sup-0010-TableS6.xlsx
- ece38896-sup-0011-DatasetS1.txt
- ece38896-sup-0012-DatasetS2_NorthAmericaCombinedSnps_reorder.bed
- ece38896-sup-0013-DatasetS2_NorthAmericaCombinedSnps_reorder.bim
- ece38896-sup-0014-DatasetS2_NorthAmericaCombinedSnps_reorder.fam
- ece38896-sup-0015-Legends.docx
