# Supplementary material for: Evidence for serial founder events during the colonization of North America by the yellow fever mosquito, Aedes aegypti
Source: Ecol Evol. 2022 May 13;12(5):e8896. doi: 10.1002/ece3.8896 (PMC9102526; doi:10.1002/ece3.8896)
Supplement: Supplementary file 1 — Appendix S1 [file ECE3-12-e8896-s001.zip › ece38896-sup-0005-TableS1.xlsx]

## Sheet: Sheet1
Number	Population	Abbrev	Year	N_Micr	N_SNP	Ho	He	F	AR	PA	X	Y	Region	New
1	St. Vincent	SV	2015	NA	12	NA	NA	NA	NA	NA	13.2507	-61.1868	Caribbean	No
2	Trinidad	TRI	2014	NA	12	NA	NA	NA	NA	NA	10.6699	-61.5151	Caribbean	No
3	St. Croix, USVI	StX	2017	32	10	0.567708	0.592367	0.0349854	4.42	0.02	17.7462	-64.7041	Caribbean	Micr
4	St. Thomas, USVI	StT	2017	36	NA	0.509259	0.532536	0.0366519	3.87	0.01	18.3386	-64.9179	Caribbean	Both
5	Patillas, Puerto Rico	PR	2014	40	12	0.580702	0.529418	-0.089363	3.87	0	18.0361	-66.0151	Caribbean	No
6	La Altagracia, DR	Alt	2018	31	NA	0.579032	0.588289	0.00856326	4.57	0.04	18.6313	-68.6282	Caribbean	Micr
7	San Jose de Ocoa, DR	Oco	2018	39	NA	0.52951	0.555704	0.0341282	4.31	0.14	18.5484	-70.5089	Caribbean	Micr
8	Washington, DC	WashDC	2014	NA	11	NA	NA	NA	NA	NA	38.8849	-76.9999	Southeast	No
9	Palm Beach County, FL, USA	PBC	2013	40	12	0.604698	0.624279	0.0651427	4.62	0.02	26.53	-80.0658	Southeast	No
10	Miami, FL, USA	Miami	2011	40	8	0.679746	0.629271	-0.0876348	4.59	0.09	25.7753	-80.2089	Southeast	No
11	Rio, FL, USA	FLO	2014	40	NA	0.603098	0.620739	0.0250016	4.37	0	27.2183	-80.24	Southeast	No
12	Melbourne, FL, USA	Mel	2014	40	12	0.584669	0.612558	0.0273927	4.53	0.06	28.0785	-80.6838	Southeast	No
13	Conch Key, FL, USA	Conch	2006	40	NA	0.6	0.603099	-0.000129765	4.17	0.05	24.7897	-80.8894	Southeast	No
14	Vaca Key, FL, USA	Vaca	2009	40	NA	0.58125	0.618646	0.0547034	4.25	0	24.7169	-81.0733	Southeast	No
15	Daytona Beach, FL, USA	DB	2017	40	12	0.644518	0.599866	-0.0913527	4.22	0	29.2034	-81.0884	Southeast	No
16	St. Augustine, FL, USA	StA	2017	40	NA	0.575	0.647161	0.106163	4.76	0	29.9134	-81.3177	Southeast	No
17	Orlando, FL, USA	Orl	2014	32	11	0.650622	0.593324	-0.120432	4.03	0.04	28.5496	-81.3754	Southeast	No
18	Barberville, FL, USA	Bb	2017	40	11	0.572169	0.608982	0.0606814	4.12	0.09	29.1861	-81.4209	Southeast	No
19	North Key West, FL	NK	2013	NA	11	NA	NA	NA	NA	NA	24.5573	-81.7767	Southeast	No
20	Key West, FL, USA	KW16	2016	40	12	0.647501	0.622996	-0.0297215	4.33	0	24.5605	-81.777	Southeast	No
21	Fort Myers, FL, USA	FM	2014	37	12	0.626064	0.62217	-0.00562177	4.62	0.02	26.6398	-81.8745	Southeast	No
22	Tampa, FL, USA	Tam	2014	40	12	0.5875	0.621615	0.0614235	4.64	0.05	27.9816	-82.4526	Southeast	No
23	Sarasota, FL, USA	Sar	2014	39	12	0.666217	0.656209	-0.0253659	4.42	0	27.3509	-82.5484	Southeast	No
24	Muscogee, GA, USA	18 and 9	2011	40		0.639583	0.634271	0.00393213	4.37	0.06	32.4753	-84.9661	Southeast	No
25	New Orleans LA, USA	NO and NO2	2012	40	12	0.579496	0.617583	0.0712367	4.6	0.13	29.9984	-90.0761	Southeast	No
26	Tapachula Norte, CHP, MEX	TapaN	2012	NA	12	NA	NA	NA	NA	NA	14.9025	-92.2695	Central	No
27	Houston, TX, USA	Houston	2011	19	8	0.438596	0.415859	-0.0259353	2.99	0	29.7811	-95.3684	Central	No
28	Dallas, TX, USA	Dall	2017	40	NA	0.559188	0.569611	0.000577917	4.3	0.05	32.7543	-96.7969	Central	No
29	Ellis, TX, USA	El	2017	40	NA	0.5375	0.55276	0.0176647	4.24	0	32.3996	-96.8458	Central	No
30	Nueces, TX, USA	Nuec	2017	40	NA	0.55	0.577031	0.0399343	4.31	0.05	27.7715	-97.4234	Central	No
31	Cameron, TX, USA	Cam	2015	40	NA	0.497454	0.493063	-0.0175738	3.68	0.04	26.1253	-97.5392	Central	No
32	Travis, TX, USA	Tr	2017	40	NA	0.592842	0.604323	0.0136062	4.42	0	30.289	-97.7495	Central	No
33	Hidalgo, TX, USA	Hid	2017	40	NA	0.592628	0.572568	-0.0428737	4.24	0	26.3651	-98.1638	Central	No
34	Bexar, TX, USA	Bex	2017	18	8	0.663399	0.595314	-0.130562	4.53	0	29.4309	-98.486	Central	SNPs
35	Amacuzac, Morelos, Mexico	Amac16_P	2014	NA	12	NA	NA	NA	NA	NA	18.5974	-99.3716	Central	No
36	Nuevo Leon, MEX	NL	2017	10	NA	0.541667	0.491667	-0.091583	3.42	0.05	25.6803	-100.313	Central	No
37	Lubbock, TX, USA	Lub	2017	14	8	0.511905	0.573342	0.100537	3.83	0	33.5177	-102.002	Central	SNPs
38	Carlsbad, NM, USA	Car	2017	17	NA	0.512217	0.585032	0.0958268	4.12	0	32.4275	-104.223	Central	No
39	Roswell, NM, USA	Ros	2017	39	NA	0.56787	0.601437	0.0566765	4.23	0	33.4064	-104.536	Central	No
40	Alamagordo, NM, USA	Ala	2017	35	4	0.538095	0.566701	0.0907879	3.94	0	32.9004	-105.95	Central	SNPs
41	Albuquerque, NM, USA	Alb	2018	22	NA	0.513112	0.564888	0.117961	3.37	0	35.4367	-106.394	Central	No
42	Juarez, MEX	Juar	2017	40	NA	0.558333	0.565521	0.0284327	3.86	0	31.683	-106.425	Central	No
43	Sunland Park, NM, USA	SP	2017	37	NA	0.521084	0.595118	0.102131	3.95	0	31.8156	-106.603	Central	No
44	Las Cruces, NM, USA	LC18	2018	40	6	0.494141	0.531951	0.0640537	3.85	0	32.3093	-106.829	Central	SNPs
45	Truth of Consequences, NM, USA	TC	2017	17	NA	0.563725	0.595444	0.0604614	3.64	0	33.1887	-107.217	Central	No
46	Deming, NM, USA	Dem	2017	40	NA	0.553312	0.593157	0.0643774	4.01	0.02	32.285	-107.747	Central	No
47	Tucson, AZ, USA	TJC2	2012	40	12	0.591667	0.562786	-0.0564485	3.76	0.05	32.2174	-110.895	Southwest	No
48	Nogales, Son, MEX	Nog	2013	40	9	0.552083	0.561002	0.0230882	3.77	0	31.3018	-110.948	Southwest	No
49	Hermosillo, Sonora, MEX	Her	2013	40	NA	0.544391	0.558683	0.0341136	3.82	0	29.095	-110.961	Southwest	No
50	Maricopa County, AZ, USA	Az	2013	39	NA	0.544872	0.556432	0.0309489	3.85	0	33.4	-112.105	Southwest	No
51	Las Vegas, NV, USA	LV	2017	31	NA	0.343004	0.378104	0.0487497	2.59	0.04	36.2297	-115.201	SouthernCA	No
52	El Centro, CA, USA	ElC	2016	40	NA	0.53443	0.540311	-0.00915806	3.85	0.02	32.6663	-115.491	SouthernCA	No
53	Coachella, CA, USA	Coa	2017	27	NA	0.415836	0.466832	0.114908	3.48	0	33.8201	-116.473	SouthernCA	No
54	Tijuana, BCN, MEX	Tj	2013	20	10	0.625	0.549687	-0.1253	2.91	0	32.5112	-116.953	SouthernCA	No
55	San Diego, CA, USA	Cw and SY	2015	40	12	0.489957	0.49657	0.0860187	3.11	0	32.5543	-117.048	SouthernCA	No
56	San Bernardino, CA, USA	SBern	2017	40	NA	0.464597	0.508072	0.0563346	3.6	0	34.128	-117.293	SouthernCA	No
57	Mission Viejo, CA, USA	MV	2015	40	12	0.330769	0.334914	0.0654277	2.69	0	33.6068	-117.674	SouthernCA	No
58	Montclaire, CA, USA	Mc	2016	30	NA	0.468313	0.491372	0.0660649	2.67	0	34.0758	-117.699	SouthernCA	No
59	Orange, CA, USA	Or	2015	13	NA	0.474359	0.414201	-0.12971	2.33	0.17	33.8036	-117.852	SouthernCA	No
60	Santa Ana, CA, USA	SA17	2017	33	NA	0.524779	0.51255	-0.0107107	3.46	0.05	33.7026	-117.878	SouthernCA	No
61	Anaheim, CA, USA	Ana_LC and Ana	2015	31	NA	0.551653	0.528252	-0.048239	3.17	0	33.8016	-117.903	SouthernCA	No
62	Garden Grove, CA, USA	GG	2015	29	12	0.344828	0.331203	-0.0217063	2.11	0.03	33.7627	-117.918	SouthernCA	No
63	La Habra, CA, USA	LH	2017	13	NA	0.410256	0.448964	0.0627721	2.92	0	33.9298	-117.949	SouthernCA	No
64	Rosemead, CA, USA	Ro	2017	40	NA	0.540652	0.531614	-0.0171337	3.62	0.08	34.1061	-118.142	SouthernCA	No
65	Los Angeles, CA	GLA	2014		6	NA	NA	NA	NA	NA	34.077	-118.288	SouthernCA	No
66	Exeter, CA, USA	Exe	2014	23	12	0.514493	0.481648	-0.0655869	2.41	0.09	36.2962	-119.142	SouthernCA	No
67	Clovis, CA, USA	Clovis and Cal	2013	40	6	0.477083	0.503516	0.0582545	3.26	0	36.827	-119.692	NorthernCA	No
68	Fresno, CA, USA	Fres	2015	27	12	0.47424	0.554199	0.13332	4.16	0	36.8292	-119.887	NorthernCA	No
69	Madera, CA, USA	MAD15	2015	40	20	0.504336	0.528897	0.0695979	3.63	0.01	36.95	-120.05	NorthernCA	No
70	San Mateo, CA, USA	SM and SM2	2013	22	8	0.496392	0.509162	0.0184978	3.72	0	37.5612	-122.324	NorthernCA	No
