# Supplementary material for: Evidence for serial founder events during the colonization of North America by the yellow fever mosquito, Aedes aegypti
Source: Ecol Evol. 2022 May 13;12(5):e8896. doi: 10.1002/ece3.8896 (PMC9102526; doi:10.1002/ece3.8896)
Supplement: Supplementary file 1 — Appendix S1 [file ECE3-12-e8896-s001.zip › ece38896-sup-0007-TableS3.xlsx]

## Sheet: ByRegion
MicrosatLocus	NODF	Neutral_Trial1	Neutral_Trial2	Neutral_Trial3	Neutral_Trial4	Neutral_Trial5	MeanNeutral	Alleles	AllelesNotFixed
A1	41.6667	58.3333	58.3333	41.6667	58.3333	41.6667	51.6667	7	2
AC1	70.8333	70.8333	61.6667	61.6667	66.6667	61.6667	64.5	7	3
AC2	65.2778	65.2778	50	61.1111	65.2778	50	58.3333	6	4
AC5	49.458	48.5929	51.0892	48.5929	49.458	49.458	49.4382	16	5
AG1	56.6667	70.8333	70.8333	66.6667	66.6667	61.6667	67.3333	7	3
AG2	64.727	62.3686	59.5855	63.6364	61.8505	61.9078	61.8697	20	9
AG5	45.1613	45.1613	45.1613	45.1613	45.1613	45.1613	45.1613	8	2
B2	65.2778	65.2778	65.2778	50	65.2778	65.2778	62.2222	6	3
B3	46.1538	45.1613	45.1613	45.1613	45.1613	45.1613	45.1613	5	1
CT2	66.6667	66.6667	66.6667	66.6667	66.6667	66.6667	66.6667	3	1

## Sheet: ByPop
MicrosatLocus	NODF	Neutral_Trial1	Neutral_Trial2	Neutral_Trial3	Neutral_Trial4	Neutral_Trial5	MeanNeutral	Alleles	AllelesNotFixed
A1	61.6667	61.6667	61.6667	50	61.6667	58.3333	58.6667	7	3
AC1	61.6667	50	50	50	61.6667	61.6667	54.6667	8	3
AC2	84.6154	66.6667	56.4103	56.4103	66.6667	66.6667	62.5641	5	3
AC5	54.9275	51.8518	52.0129	51.8518	50.5636	50.5636	51.3688	14	4
AG1	46.1538	46.1538	46.1538	46.1538	46.1538	46.1538	46.1538	5	1
AG2	73.7931	64.7783	68.1445	65.0246	67.9598	67.9598	66.7734	11	7
AG5	53.7634	61.2903	61.2903	64.5161	61.2903	53.7634	60.4301	8	3
B2	55.5556	55.5556	55.5556	55.5556	55.5556	55.5556	55.5556	4	1
B3	0	57.5269	64.5161	61.2903	61.2903	61.2903	61.1828	4	0
CT2	0	0	0	0	0	0	0	2	0
