# Supplementary material for: Evidence for serial founder events during the colonization of North America by the yellow fever mosquito, Aedes aegypti
Source: Ecol Evol. 2022 May 13;12(5):e8896. doi: 10.1002/ece3.8896 (PMC9102526; doi:10.1002/ece3.8896)
Supplement: Supplementary file 1 — Appendix S1 [file ECE3-12-e8896-s001.zip › ece38896-sup-0008-TableS4.xlsx]

## Sheet: FST
	SM	MAD15	Clovis	Fres	Exe	Ro	Mc	SBern	LH	Ana	Or	GG	SA17	MV	Coa	Cw/SY	ElC	LV	Tj	Az	TJC2	Nog	Her	Dem	LC18	TC	Alb	Ala	SP	Ros	Car	Lub	Dall	El	Cam	Tr	Bex	Houston	Nuec	Hid	Juar	NL	NO	18/9	StA	Bb	DB	Orl	Mel
SM	0
MAD15	0.04642	0
Clovis	0.17852	0.12744	0
Fres	0.0454	0.04251	0.10847	0
Exe	0.2966	0.25605	0.25358	0.25622	0
Ro	0.25314	0.18852	0.20903	0.20223	0.2838	0
Mc	0.26891	0.26219	0.28589	0.22279	0.29424	0.22349	0
SBern	0.19598	0.1501	0.15245	0.17922	0.2558	0.13441	0.2403	0
LH	0.28222	0.18457	0.2018	0.21419	0.25923	0.14291	0.2927	0.09375	0
Ana	0.25692	0.19755	0.15409	0.19438	0.21861	0.15255	0.23356	0.11192	0.10991	0
Or	0.28167	0.22633	0.20779	0.23762	0.31262	0.25813	0.28699	0.19698	0.16624	0.19607	0
GG	0.43227	0.33702	0.35583	0.3648	0.40955	0.17932	0.33964	0.31253	0.33363	0.24837	0.40687	0
SA17	0.19744	0.15687	0.13383	0.15274	0.24949	0.14938	0.21154	0.12814	0.13855	0.14358	0.17547	0.28319	0
MV	0.27894	0.2166	0.20323	0.18074	0.35674	0.27366	0.34841	0.21922	0.29364	0.2307	0.31683	0.46134	0.27591	0
Coa	0.20385	0.15119	0.16698	0.16288	0.31385	0.10839	0.24302	0.12147	0.19189	0.19373	0.24973	0.25503	0.11328	0.30139	0
Cw/SY	0.17727	0.12107	0.07627	0.13981	0.23069	0.16138	0.26623	0.09643	0.12432	0.10056	0.15448	0.29123	0.09937	0.20277	0.12199	0
ElC	0.16302	0.12159	0.13461	0.12115	0.27069	0.09874	0.18357	0.11943	0.17979	0.13744	0.1733	0.21916	0.07765	0.22712	0.03782	0.10537	0
LV	0.34392	0.26501	0.28388	0.27005	0.40736	0.27616	0.30024	0.30833	0.30951	0.27222	0.32832	0.33269	0.21728	0.41992	0.23939	0.2559	0.19735	0
Tj	0.20357	0.16876	0.15276	0.18004	0.22335	0.18254	0.27193	0.16865	0.19184	0.16069	0.25952	0.31812	0.13341	0.31946	0.20153	0.10705	0.17453	0.33062	0
Az	0.18192	0.11801	0.13937	0.12792	0.21854	0.0704	0.16133	0.08676	0.11104	0.07551	0.19671	0.15319	0.09298	0.23039	0.07001	0.0841	0.05514	0.18756	0.14058	0
TJC2	0.18276	0.134	0.12958	0.12917	0.25543	0.09833	0.18533	0.12754	0.16304	0.11243	0.21439	0.20208	0.11755	0.25522	0.07667	0.10645	0.04793	0.19751	0.15977	0.04207	0
Nog	0.22719	0.17557	0.17694	0.17736	0.24142	0.09027	0.19557	0.16765	0.18124	0.12739	0.24269	0.13913	0.11119	0.30827	0.08931	0.11831	0.06726	0.22207	0.11706	0.05157	0.05097	0
Her	0.1631	0.12558	0.14265	0.13002	0.23132	0.09045	0.16797	0.11238	0.15953	0.11427	0.18834	0.20356	0.0789	0.24972	0.06349	0.09435	0.03307	0.208	0.14007	0.04342	0.07476	0.05058	0
Dem	0.10622	0.07097	0.09608	0.07863	0.21316	0.12063	0.1884	0.07781	0.12759	0.12202	0.15585	0.25239	0.12503	0.16433	0.10952	0.08664	0.08093	0.23425	0.12382	0.06124	0.0849	0.12832	0.0847	0
LC18	0.10187	0.07094	0.12121	0.08552	0.23638	0.14667	0.21822	0.08527	0.12821	0.14018	0.16721	0.29679	0.12305	0.19977	0.11742	0.08082	0.09688	0.26395	0.15735	0.08233	0.11897	0.1588	0.08048	0.03337	0
TC	0.19167	0.13588	0.1644	0.14016	0.23291	0.14316	0.19757	0.13766	0.10051	0.1088	0.10512	0.24216	0.12521	0.24043	0.16455	0.11156	0.11325	0.25053	0.15271	0.08916	0.10658	0.11706	0.11866	0.07446	0.09971	0
Alb	0.15288	0.14712	0.17492	0.15057	0.20616	0.20513	0.21115	0.13353	0.19882	0.15629	0.24743	0.31872	0.17815	0.30508	0.20387	0.13167	0.17347	0.32869	0.13012	0.10738	0.13409	0.14406	0.12242	0.09048	0.11311	0.13802	0
Ala	0.12102	0.07834	0.11202	0.07873	0.20991	0.18448	0.22224	0.12301	0.16048	0.16068	0.16356	0.3133	0.13889	0.19645	0.15105	0.09664	0.10625	0.26045	0.1509	0.10121	0.12852	0.16471	0.11327	0.03832	0.04843	0.10785	0.11039	0
SP	0.09445	0.07848	0.09971	0.07268	0.1828	0.14461	0.1804	0.11369	0.13304	0.12432	0.16444	0.27559	0.11661	0.1831	0.13267	0.08505	0.09923	0.25388	0.10585	0.07484	0.10019	0.12244	0.09288	0.02235	0.04258	0.07029	0.07916	0.04559	0
Ros	0.09982	0.07653	0.10482	0.05217	0.20826	0.14024	0.17626	0.1349	0.15012	0.10392	0.16071	0.27036	0.11708	0.14593	0.1269	0.08612	0.07154	0.23181	0.14271	0.07807	0.08173	0.1095	0.08673	0.0581	0.07777	0.05069	0.12307	0.07796	0.03902	0
Car	0.13236	0.08945	0.12232	0.09762	0.2048	0.11599	0.18668	0.1074	0.12598	0.08026	0.14265	0.29894	0.13055	0.19049	0.14177	0.07688	0.08493	0.26595	0.13407	0.06415	0.09451	0.11468	0.07458	0.04108	0.07064	0.0468	0.09483	0.08364	0.04711	0.0185	0
Lub	0.13079	0.0976	0.10307	0.10154	0.22	0.15719	0.1939	0.13722	0.18292	0.12374	0.20166	0.29828	0.14479	0.24959	0.12327	0.0992	0.08182	0.26123	0.14076	0.0766	0.07396	0.10572	0.07507	0.04983	0.06494	0.10916	0.09045	0.07892	0.03862	0.05973	0.06599	0
Dall	0.09798	0.09052	0.09656	0.07005	0.20399	0.16531	0.18032	0.12397	0.17436	0.11909	0.1878	0.29022	0.13091	0.16654	0.11263	0.08573	0.07484	0.24242	0.1377	0.0807	0.09129	0.12051	0.0869	0.05053	0.06763	0.10456	0.09661	0.06972	0.02639	0.02667	0.03598	0.03478	0
El	0.12223	0.08855	0.10294	0.08304	0.19129	0.15621	0.21307	0.15104	0.17088	0.1363	0.19145	0.3018	0.15863	0.17641	0.15142	0.09963	0.10385	0.26454	0.15787	0.09776	0.11709	0.14482	0.10257	0.06087	0.07708	0.11747	0.12738	0.06624	0.0369	0.04261	0.05238	0.06202	0.03243	0
Cam	0.1329	0.10499	0.11724	0.10564	0.25168	0.19165	0.24862	0.13094	0.19783	0.16457	0.21569	0.36629	0.17313	0.16927	0.18836	0.1138	0.13682	0.32607	0.18882	0.12564	0.15069	0.2024	0.13497	0.06055	0.07121	0.14404	0.16063	0.09187	0.06695	0.07279	0.09391	0.09809	0.08404	0.0605	0
Tr	0.11781	0.09026	0.10474	0.07245	0.19533	0.13865	0.17869	0.1522	0.15651	0.09699	0.18108	0.26591	0.11754	0.17453	0.15373	0.09653	0.09053	0.23221	0.12505	0.07951	0.09908	0.11798	0.08579	0.0639	0.07584	0.08297	0.12438	0.07546	0.03763	0.02165	0.04437	0.03909	0.04441	0.02684	0.06783	0
Bex	0.11118	0.08536	0.08722	0.06776	0.19524	0.16841	0.20288	0.135	0.16673	0.0857	0.17696	0.3156	0.11168	0.21286	0.14337	0.07488	0.08045	0.26766	0.10857	0.08053	0.09353	0.11628	0.08217	0.06018	0.07034	0.08178	0.11131	0.06606	0.03289	0.02057	0.04526	0.04067	0.02893	0.03631	0.07033	0.01226	0
Houston	0.18443	0.12027	0.13401	0.13269	0.25191	0.15093	0.27049	0.16961	0.2228	0.17215	0.29604	0.30136	0.14799	0.26347	0.14099	0.10474	0.12058	0.2969	0.15079	0.07591	0.14676	0.13312	0.08816	0.08743	0.09039	0.18571	0.16638	0.12933	0.08217	0.1118	0.11542	0.11315	0.08893	0.08217	0.11701	0.08865	0.09023	0
Nuec	0.11562	0.07973	0.09547	0.06716	0.20682	0.11361	0.16341	0.11619	0.15199	0.11505	0.17579	0.24763	0.11621	0.16189	0.11523	0.08954	0.06899	0.23316	0.13158	0.05302	0.08376	0.10982	0.05999	0.03652	0.05319	0.10127	0.10619	0.06393	0.0364	0.05133	0.04934	0.05366	0.04654	0.03583	0.04064	0.04116	0.0411	0.06387	0
Hid	0.10709	0.08696	0.09621	0.07915	0.18014	0.13581	0.17879	0.10887	0.15631	0.11587	0.19438	0.27924	0.12509	0.17603	0.14322	0.08905	0.10432	0.2749	0.11198	0.07304	0.11278	0.13024	0.07741	0.02915	0.03903	0.1048	0.08477	0.0624	0.01783	0.05282	0.04243	0.0494	0.0357	0.03742	0.03503	0.04212	0.03635	0.0507	0.01732	0
Juar	0.09572	0.06865	0.09586	0.06443	0.19893	0.12702	0.16661	0.08959	0.13431	0.12211	0.14975	0.25831	0.10227	0.13332	0.11429	0.06734	0.07669	0.23998	0.11735	0.05874	0.10613	0.12487	0.06704	0.02002	0.02422	0.0762	0.09127	0.03954	0.01494	0.04311	0.0422	0.0572	0.03553	0.04377	0.05112	0.04521	0.04673	0.06035	0.01716	0.01577	0
NL	0.11049	0.09376	0.10724	0.0771	0.24683	0.20613	0.22804	0.15362	0.24022	0.1825	0.24526	0.38888	0.15068	0.19871	0.17005	0.13121	0.10142	0.323	0.15822	0.11994	0.11324	0.173	0.12182	0.05414	0.10853	0.15521	0.14623	0.07876	0.06391	0.07237	0.1161	0.0797	0.05719	0.07989	0.06258	0.0825	0.0689	0.15424	0.04097	0.05553	0.05556	0
NO	0.09171	0.09612	0.11834	0.0706	0.18132	0.15773	0.14258	0.13091	0.17767	0.12276	0.18624	0.2812	0.13069	0.1949	0.15121	0.1043	0.10181	0.26638	0.13474	0.09119	0.09418	0.11589	0.09021	0.07024	0.08614	0.07894	0.07876	0.08964	0.04817	0.02319	0.03334	0.06602	0.03661	0.05741	0.09608	0.04864	0.0433	0.12589	0.06297	0.0506	0.05336	0.07789	0
18/9	0.14071	0.13944	0.14643	0.09984	0.2079	0.17807	0.17081	0.16616	0.17341	0.12956	0.1942	0.27222	0.14978	0.21962	0.17251	0.12505	0.13661	0.24814	0.1176	0.11462	0.10826	0.10929	0.13528	0.09878	0.14626	0.06943	0.1009	0.14052	0.07736	0.05205	0.04979	0.09863	0.07103	0.10866	0.15322	0.08511	0.07929	0.1678	0.10149	0.10043	0.09579	0.12051	0.04064	0
StA	0.12094	0.11662	0.13408	0.09193	0.16621	0.14023	0.15613	0.14971	0.163	0.14197	0.18431	0.26942	0.13341	0.20042	0.16696	0.1235	0.1238	0.272	0.10045	0.10216	0.12095	0.12571	0.10618	0.05928	0.08989	0.08624	0.0875	0.07351	0.0305	0.0603	0.04639	0.08129	0.06387	0.05437	0.08578	0.05266	0.0597	0.11682	0.04632	0.03493	0.04534	0.08533	0.05123	0.06844	0
Bb	0.16309	0.1615	0.182	0.14757	0.23224	0.18331	0.22922	0.18447	0.1895	0.17262	0.24266	0.31974	0.20373	0.26514	0.23853	0.14369	0.20446	0.3204	0.14032	0.1432	0.15335	0.16403	0.17824	0.11815	0.15514	0.11683	0.10329	0.15481	0.09381	0.10345	0.08869	0.1332	0.1259	0.12437	0.15156	0.11209	0.13236	0.19639	0.12035	0.11044	0.11762	0.16903	0.08708	0.07441	0.06229	0
DB	0.13278	0.1251	0.15864	0.09529	0.17711	0.16138	0.15512	0.16305	0.19466	0.15009	0.19889	0.28175	0.16689	0.17569	0.19354	0.13572	0.1365	0.29587	0.13481	0.10401	0.15176	0.14024	0.11554	0.07778	0.1108	0.09351	0.11178	0.09841	0.05363	0.05297	0.05872	0.10722	0.07432	0.06109	0.09238	0.05579	0.06877	0.11444	0.05959	0.05155	0.04431	0.10567	0.04831	0.07438	0.0313	0.08334	0
Orl	0.16678	0.14477	0.14903	0.11905	0.1554	0.17435	0.18363	0.16206	0.17237	0.14178	0.18332	0.30487	0.15517	0.20857	0.20673	0.13922	0.14998	0.29937	0.13869	0.11677	0.14723	0.15655	0.14298	0.08694	0.12457	0.08698	0.13433	0.10525	0.05548	0.06742	0.0748	0.12071	0.09309	0.06354	0.09801	0.07094	0.07081	0.14399	0.07262	0.06733	0.07145	0.11607	0.05917	0.08144	0.03065	0.09029	0.02728	0
Mel	0.11953	0.08883	0.08502	0.06544	0.17702	0.1532	0.1908	0.14208	0.15033	0.11558	0.17154	0.28608	0.11305	0.14986	0.1616	0.08344	0.11564	0.24389	0.10354	0.09155	0.11113	0.12727	0.10162	0.05948	0.08088	0.08434	0.11347	0.07305	0.0435	0.04154	0.04766	0.07471	0.06462	0.04246	0.05145	0.03349	0.0404	0.09776	0.03617	0.03906	0.04003	0.07533	0.0551	0.07448	0.02925	0.08004	0.0408	0.03615	0
FLO	0.11734	0.11518	0.12686	0.07837	0.17352	0.15686	0.15294	0.13845	0.17114	0.12881	0.1847	0.2803	0.13373	0.19147	0.16983	0.11289	0.1152	0.25959	0.12442	0.08559	0.10363	0.11927	0.1095	0.07005	0.09861	0.0804	0.08317	0.08926	0.04581	0.04282	0.05191	0.07532	0.05184	0.0551	0.09964	0.04985	0.05444	0.11749	0.05851	0.05319	0.05073	0.097	0.02694	0.0457	0.0318	0.0522	0.02313	0.02849	0.0361
PBC	0.10009	0.0923	0.11884	0.07077	0.16847	0.14955	0.15506	0.13565	0.1656	0.14447	0.20333	0.28148	0.12769	0.19883	0.1565	0.1147	0.12137	0.25459	0.10736	0.08095	0.11808	0.1236	0.09912	0.05138	0.07282	0.0962	0.07062	0.07275	0.02441	0.058	0.0556	0.05479	0.04707	0.04726	0.08239	0.04467	0.05907	0.08693	0.04017	0.02884	0.03107	0.08424	0.04473	0.06629	0.01826	0.06078	0.02536	0.03955	0.02791
Miami	0.11173	0.10324	0.12242	0.07836	0.16801	0.14663	0.164	0.14659	0.16653	0.15213	0.18511	0.28265	0.15088	0.18598	0.15976	0.1142	0.13207	0.26095	0.11834	0.09776	0.12428	0.13169	0.11031	0.05755	0.0866	0.08283	0.08654	0.08358	0.04091	0.0557	0.03479	0.07848	0.06002	0.0508	0.08804	0.06155	0.07656	0.1103	0.04831	0.0427	0.04348	0.09662	0.03914	0.05405	0.01739	0.05221	0.02803	0.03408	0.02467
Vaca	0.14013	0.11844	0.13384	0.10031	0.1938	0.11744	0.18197	0.13325	0.13912	0.13933	0.18494	0.25929	0.13497	0.19621	0.15604	0.10658	0.12957	0.25447	0.11027	0.0891	0.1119	0.1233	0.11927	0.07219	0.10296	0.07615	0.10138	0.10655	0.06084	0.06487	0.04532	0.10587	0.08492	0.07686	0.11078	0.07797	0.0917	0.12992	0.05956	0.06598	0.06023	0.11765	0.06432	0.0606	0.02661	0.04192	0.04843	0.04511	0.04041
Conch	0.12799	0.09884	0.15385	0.11825	0.18943	0.1336	0.18522	0.16151	0.17255	0.16099	0.19436	0.24923	0.16171	0.23051	0.16179	0.1309	0.12882	0.26314	0.14188	0.10168	0.12177	0.12913	0.11642	0.07814	0.10693	0.08497	0.12157	0.11482	0.06025	0.07025	0.05718	0.09845	0.09277	0.06128	0.09986	0.07156	0.09164	0.12087	0.06332	0.06902	0.06598	0.12352	0.06887	0.08946	0.039	0.07899	0.05567	0.05175	0.05725
KW16	0.11523	0.09884	0.12325	0.08083	0.14852	0.12987	0.16856	0.13854	0.14877	0.14637	0.20172	0.26311	0.13232	0.20173	0.14956	0.10778	0.12521	0.25322	0.10353	0.08645	0.10853	0.11538	0.10438	0.06636	0.08791	0.09659	0.08629	0.08103	0.04547	0.06547	0.06048	0.08851	0.07402	0.04935	0.09031	0.05694	0.07864	0.10219	0.04722	0.051	0.04589	0.10395	0.05446	0.07391	0.02012	0.06135	0.0425	0.04404	0.03128
FM	0.12946	0.11749	0.1304	0.07682	0.16653	0.13761	0.14588	0.15407	0.166	0.15033	0.18704	0.27855	0.12118	0.17339	0.15646	0.13009	0.11405	0.25892	0.12015	0.09845	0.1253	0.12376	0.10942	0.06802	0.10908	0.08471	0.12419	0.09119	0.0453	0.05012	0.05657	0.0985	0.06355	0.04986	0.08824	0.05253	0.06681	0.10759	0.04694	0.04817	0.04524	0.08786	0.05144	0.06014	0.01866	0.08901	0.02082	0.02452	0.02458
Sar	0.13215	0.11419	0.14271	0.09895	0.16266	0.12873	0.14848	0.13405	0.13355	0.11856	0.16466	0.23554	0.1413	0.20714	0.15601	0.10026	0.12562	0.24483	0.11134	0.07521	0.1003	0.10084	0.10445	0.06715	0.0989	0.05225	0.07171	0.09475	0.04887	0.04997	0.0319	0.08362	0.07672	0.07193	0.10509	0.06562	0.07297	0.13369	0.05904	0.0655	0.05549	0.11541	0.0437	0.04077	0.02553	0.02955	0.03479	0.03666	0.03746
Tam	0.13285	0.10766	0.10291	0.08452	0.18535	0.13774	0.19469	0.15361	0.16394	0.14723	0.19987	0.27582	0.14016	0.20758	0.15257	0.10782	0.12355	0.25399	0.11013	0.08667	0.10441	0.12464	0.1231	0.05642	0.10537	0.09321	0.11941	0.08383	0.039	0.06213	0.06464	0.08535	0.06863	0.05497	0.08935	0.06085	0.06317	0.10801	0.04584	0.05173	0.06148	0.08348	0.06838	0.07356	0.03079	0.05988	0.05237	0.04157	0.0338
Alt	0.14075	0.1056	0.12103	0.10209	0.19099	0.1706	0.23848	0.18708	0.20252	0.1555	0.23216	0.32615	0.18028	0.20267	0.20588	0.12081	0.14319	0.30917	0.13398	0.13149	0.13208	0.13636	0.13829	0.09135	0.13507	0.11445	0.13173	0.1041	0.06282	0.04716	0.059	0.0798	0.06923	0.0473	0.10421	0.04032	0.05542	0.12224	0.08458	0.0718	0.08542	0.11196	0.05335	0.08006	0.05996	0.08369	0.06412	0.0769	0.05333
Oco	0.15981	0.11783	0.15947	0.12177	0.21235	0.14811	0.23986	0.19196	0.19433	0.17646	0.2296	0.30032	0.18728	0.19745	0.20915	0.129	0.15491	0.32947	0.14248	0.13523	0.14505	0.13522	0.13523	0.09584	0.13078	0.11526	0.14641	0.11794	0.06658	0.06955	0.08322	0.10837	0.10857	0.07123	0.10332	0.0652	0.09339	0.132	0.0798	0.07488	0.08212	0.13255	0.0799	0.10611	0.05842	0.09182	0.06269	0.08151	0.05919
PR	0.2257	0.16856	0.17605	0.17809	0.17901	0.1786	0.26529	0.18711	0.20367	0.15413	0.29106	0.3096	0.21465	0.2265	0.24719	0.15152	0.19419	0.35763	0.15074	0.14201	0.15904	0.15278	0.1829	0.13115	0.18541	0.14702	0.1736	0.16061	0.10931	0.10983	0.13064	0.14005	0.13384	0.10625	0.13284	0.0989	0.11902	0.16755	0.11284	0.10753	0.1274	0.14017	0.11282	0.12777	0.1013	0.11642	0.10172	0.09761	0.09686
StT	0.14353	0.10502	0.14669	0.10963	0.19094	0.1728	0.21814	0.1773	0.18986	0.16477	0.2354	0.28247	0.17707	0.22399	0.18148	0.1126	0.14381	0.29265	0.13097	0.11674	0.12996	0.11094	0.12751	0.10292	0.13746	0.09628	0.11162	0.11798	0.07964	0.05889	0.06227	0.08682	0.08237	0.08967	0.13038	0.08188	0.08565	0.137	0.09289	0.0886	0.0882	0.11356	0.05266	0.06175	0.07429	0.08487	0.07213	0.0974	0.07401
StX	0.19897	0.15054	0.17631	0.14873	0.25029	0.19473	0.2502	0.20023	0.21787	0.18388	0.29181	0.31898	0.21532	0.23929	0.20603	0.14469	0.17182	0.31799	0.17959	0.13842	0.1146	0.13303	0.15915	0.13009	0.16974	0.14122	0.13893	0.17196	0.12327	0.09988	0.1049	0.09747	0.11328	0.13689	0.15515	0.122	0.13587	0.18851	0.12484	0.12579	0.13095	0.13374	0.09694	0.09269	0.11549	0.11454	0.1376	0.15577	0.10128
[truncated: 14 more columns]

## Sheet: pvalues
	SM	MAD15	Clovis	Fres	Exe	Ro	Mc	SBern	LH	Ana	Or	GG	SA17	MV	Coa	Cw/SY	ElC	LV	Tj	Az	TJC2	Nog	Her	Dem	LC18	TC	Alb	Ala	SP	Ros	Car	Lub	Dall	El	Cam	Tr	Bex	Houston	Nuec	Hid	Juar	NL	NO	18/9	StA	Bb	DB	Orl	Mel
SM	*
MAD15	0.00000+-0.0000	*
Clovis	0.00000+-0.0000	0.00000+-0.0000	*
Fres	0.00000+-0.0000	0.00000+-0.0000	0.00000+-0.0000	*
Exe	0.00000+-0.0000	0.00000+-0.0000	0.00000+-0.0000	0.00000+-0.0000	*
Ro	0.00000+-0.0000	0.00000+-0.0000	0.00000+-0.0000	0.00000+-0.0000	0.00000+-0.0000	*
Mc	0.00000+-0.0000	0.00000+-0.0000	0.00000+-0.0000	0.00000+-0.0000	0.00000+-0.0000	0.00000+-0.0000	*
SBern	0.00000+-0.0000	0.00000+-0.0000	0.00000+-0.0000	0.00000+-0.0000	0.00000+-0.0000	0.00000+-0.0000	0.00000+-0.0000	*
LH	0.00000+-0.0000	0.00000+-0.0000	0.00000+-0.0000	0.00000+-0.0000	0.00000+-0.0000	0.00000+-0.0000	0.00000+-0.0000	0.00000+-0.0000	*
Ana	0.00000+-0.0000	0.00000+-0.0000	0.00000+-0.0000	0.00000+-0.0000	0.00000+-0.0000	0.00000+-0.0000	0.00000+-0.0000	0.00000+-0.0000	0.00000+-0.0000	*
Or	0.00000+-0.0000	0.00000+-0.0000	0.00000+-0.0000	0.00000+-0.0000	0.00000+-0.0000	0.00000+-0.0000	0.00000+-0.0000	0.00000+-0.0000	0.00000+-0.0000	0.00000+-0.0000	*
GG	0.00000+-0.0000	0.00000+-0.0000	0.00000+-0.0000	0.00000+-0.0000	0.00000+-0.0000	0.00000+-0.0000	0.00000+-0.0000	0.00000+-0.0000	0.00000+-0.0000	0.00000+-0.0000	0.00000+-0.0000	*
SA17	0.00000+-0.0000	0.00000+-0.0000	0.00000+-0.0000	0.00000+-0.0000	0.00000+-0.0000	0.00000+-0.0000	0.00000+-0.0000	0.00000+-0.0000	0.00000+-0.0000	0.00000+-0.0000	0.00000+-0.0000	0.00000+-0.0000	*
MV	0.00000+-0.0000	0.00000+-0.0000	0.00000+-0.0000	0.00000+-0.0000	0.00000+-0.0000	0.00000+-0.0000	0.00000+-0.0000	0.00000+-0.0000	0.00000+-0.0000	0.00000+-0.0000	0.00000+-0.0000	0.00000+-0.0000	0.00000+-0.0000	*
Coa	0.00000+-0.0000	0.00000+-0.0000	0.00000+-0.0000	0.00000+-0.0000	0.00000+-0.0000	0.00000+-0.0000	0.00000+-0.0000	0.00000+-0.0000	0.00000+-0.0000	0.00000+-0.0000	0.00000+-0.0000	0.00000+-0.0000	0.00000+-0.0000	0.00000+-0.0000	*
Cw/SY	0.00000+-0.0000	0.00000+-0.0000	0.00000+-0.0000	0.00000+-0.0000	0.00000+-0.0000	0.00000+-0.0000	0.00000+-0.0000	0.00000+-0.0000	0.00000+-0.0000	0.00000+-0.0000	0.00000+-0.0000	0.00000+-0.0000	0.00000+-0.0000	0.00000+-0.0000	0.00000+-0.0000	*
ElC	0.00000+-0.0000	0.00000+-0.0000	0.00000+-0.0000	0.00000+-0.0000	0.00000+-0.0000	0.00000+-0.0000	0.00000+-0.0000	0.00000+-0.0000	0.00000+-0.0000	0.00000+-0.0000	0.00000+-0.0000	0.00000+-0.0000	0.00000+-0.0000	0.00000+-0.0000	0.00000+-0.0000	0.00000+-0.0000	*
LV	0.00000+-0.0000	0.00000+-0.0000	0.00000+-0.0000	0.00000+-0.0000	0.00000+-0.0000	0.00000+-0.0000	0.00000+-0.0000	0.00000+-0.0000	0.00000+-0.0000	0.00000+-0.0000	0.00000+-0.0000	0.00000+-0.0000	0.00000+-0.0000	0.00000+-0.0000	0.00000+-0.0000	0.00000+-0.0000	0.00000+-0.0000	*
Tj	0.00000+-0.0000	0.00000+-0.0000	0.00000+-0.0000	0.00000+-0.0000	0.00000+-0.0000	0.00000+-0.0000	0.00000+-0.0000	0.00000+-0.0000	0.00000+-0.0000	0.00000+-0.0000	0.00000+-0.0000	0.00000+-0.0000	0.00000+-0.0000	0.00000+-0.0000	0.00000+-0.0000	0.00000+-0.0000	0.00000+-0.0000	0.00000+-0.0000	*
Az	0.00000+-0.0000	0.00000+-0.0000	0.00000+-0.0000	0.00000+-0.0000	0.00000+-0.0000	0.00000+-0.0000	0.00000+-0.0000	0.00000+-0.0000	0.00000+-0.0000	0.00000+-0.0000	0.00000+-0.0000	0.00000+-0.0000	0.00000+-0.0000	0.00000+-0.0000	0.00000+-0.0000	0.00000+-0.0000	0.00000+-0.0000	0.00000+-0.0000	0.00000+-0.0000	*
TJC2	0.00000+-0.0000	0.00000+-0.0000	0.00000+-0.0000	0.00000+-0.0000	0.00000+-0.0000	0.00000+-0.0000	0.00000+-0.0000	0.00000+-0.0000	0.00000+-0.0000	0.00000+-0.0000	0.00000+-0.0000	0.00000+-0.0000	0.00000+-0.0000	0.00000+-0.0000	0.00000+-0.0000	0.00000+-0.0000	0.00000+-0.0000	0.00000+-0.0000	0.00000+-0.0000	0.00000+-0.0000	*
Nog	0.00000+-0.0000	0.00000+-0.0000	0.00000+-0.0000	0.00000+-0.0000	0.00000+-0.0000	0.00000+-0.0000	0.00000+-0.0000	0.00000+-0.0000	0.00000+-0.0000	0.00000+-0.0000	0.00000+-0.0000	0.00000+-0.0000	0.00000+-0.0000	0.00000+-0.0000	0.00000+-0.0000	0.00000+-0.0000	0.00000+-0.0000	0.00000+-0.0000	0.00000+-0.0000	0.00000+-0.0000	0.00000+-0.0000	*
Her	0.00000+-0.0000	0.00000+-0.0000	0.00000+-0.0000	0.00000+-0.0000	0.00000+-0.0000	0.00000+-0.0000	0.00000+-0.0000	0.00000+-0.0000	0.00000+-0.0000	0.00000+-0.0000	0.00000+-0.0000	0.00000+-0.0000	0.00000+-0.0000	0.00000+-0.0000	0.00000+-0.0000	0.00000+-0.0000	0.00000+-0.0000	0.00000+-0.0000	0.00000+-0.0000	0.00000+-0.0000	0.00000+-0.0000	0.00000+-0.0000	*
Dem	0.00000+-0.0000	0.00000+-0.0000	0.00000+-0.0000	0.00000+-0.0000	0.00000+-0.0000	0.00000+-0.0000	0.00000+-0.0000	0.00000+-0.0000	0.00000+-0.0000	0.00000+-0.0000	0.00000+-0.0000	0.00000+-0.0000	0.00000+-0.0000	0.00000+-0.0000	0.00000+-0.0000	0.00000+-0.0000	0.00000+-0.0000	0.00000+-0.0000	0.00000+-0.0000	0.00000+-0.0000	0.00000+-0.0000	0.00000+-0.0000	0.00000+-0.0000	*
LC18	0.00000+-0.0000	0.00000+-0.0000	0.00000+-0.0000	0.00000+-0.0000	0.00000+-0.0000	0.00000+-0.0000	0.00000+-0.0000	0.00000+-0.0000	0.00000+-0.0000	0.00000+-0.0000	0.00000+-0.0000	0.00000+-0.0000	0.00000+-0.0000	0.00000+-0.0000	0.00000+-0.0000	0.00000+-0.0000	0.00000+-0.0000	0.00000+-0.0000	0.00000+-0.0000	0.00000+-0.0000	0.00000+-0.0000	0.00000+-0.0000	0.00000+-0.0000	0.00000+-0.0000	*
TC	0.00000+-0.0000	0.00000+-0.0000	0.00000+-0.0000	0.00000+-0.0000	0.00000+-0.0000	0.00000+-0.0000	0.00000+-0.0000	0.00000+-0.0000	0.00000+-0.0000	0.00000+-0.0000	0.00000+-0.0000	0.00000+-0.0000	0.00000+-0.0000	0.00000+-0.0000	0.00000+-0.0000	0.00000+-0.0000	0.00000+-0.0000	0.00000+-0.0000	0.00000+-0.0000	0.00000+-0.0000	0.00000+-0.0000	0.00000+-0.0000	0.00000+-0.0000	0.00000+-0.0000	0.00000+-0.0000	*
Alb	0.00000+-0.0000	0.00000+-0.0000	0.00000+-0.0000	0.00000+-0.0000	0.00000+-0.0000	0.00000+-0.0000	0.00000+-0.0000	0.00000+-0.0000	0.00000+-0.0000	0.00000+-0.0000	0.00000+-0.0000	0.00000+-0.0000	0.00000+-0.0000	0.00000+-0.0000	0.00000+-0.0000	0.00000+-0.0000	0.00000+-0.0000	0.00000+-0.0000	0.00000+-0.0000	0.00000+-0.0000	0.00000+-0.0000	0.00000+-0.0000	0.00000+-0.0000	0.00000+-0.0000	0.00000+-0.0000	0.00000+-0.0000	*
Ala	0.00000+-0.0000	0.00000+-0.0000	0.00000+-0.0000	0.00000+-0.0000	0.00000+-0.0000	0.00000+-0.0000	0.00000+-0.0000	0.00000+-0.0000	0.00000+-0.0000	0.00000+-0.0000	0.00000+-0.0000	0.00000+-0.0000	0.00000+-0.0000	0.00000+-0.0000	0.00000+-0.0000	0.00000+-0.0000	0.00000+-0.0000	0.00000+-0.0000	0.00000+-0.0000	0.00000+-0.0000	0.00000+-0.0000	0.00000+-0.0000	0.00000+-0.0000	0.00000+-0.0000	0.00000+-0.0000	0.00000+-0.0000	0.00000+-0.0000	*
SP	0.00000+-0.0000	0.00000+-0.0000	0.00000+-0.0000	0.00000+-0.0000	0.00000+-0.0000	0.00000+-0.0000	0.00000+-0.0000	0.00000+-0.0000	0.00000+-0.0000	0.00000+-0.0000	0.00000+-0.0000	0.00000+-0.0000	0.00000+-0.0000	0.00000+-0.0000	0.00000+-0.0000	0.00000+-0.0000	0.00000+-0.0000	0.00000+-0.0000	0.00000+-0.0000	0.00000+-0.0000	0.00000+-0.0000	0.00000+-0.0000	0.00000+-0.0000	0.00000+-0.0000	0.00000+-0.0000	0.00000+-0.0000	0.00000+-0.0000	0.00000+-0.0000	*
Ros	0.00000+-0.0000	0.00000+-0.0000	0.00000+-0.0000	0.00000+-0.0000	0.00000+-0.0000	0.00000+-0.0000	0.00000+-0.0000	0.00000+-0.0000	0.00000+-0.0000	0.00000+-0.0000	0.00000+-0.0000	0.00000+-0.0000	0.00000+-0.0000	0.00000+-0.0000	0.00000+-0.0000	0.00000+-0.0000	0.00000+-0.0000	0.00000+-0.0000	0.00000+-0.0000	0.00000+-0.0000	0.00000+-0.0000	0.00000+-0.0000	0.00000+-0.0000	0.00000+-0.0000	0.00000+-0.0000	0.00000+-0.0000	0.00000+-0.0000	0.00000+-0.0000	0.00000+-0.0000	*
Car	0.00000+-0.0000	0.00000+-0.0000	0.00000+-0.0000	0.00000+-0.0000	0.00000+-0.0000	0.00000+-0.0000	0.00000+-0.0000	0.00000+-0.0000	0.00000+-0.0000	0.00000+-0.0000	0.00000+-0.0000	0.00000+-0.0000	0.00000+-0.0000	0.00000+-0.0000	0.00000+-0.0000	0.00000+-0.0000	0.00000+-0.0000	0.00000+-0.0000	0.00000+-0.0000	0.00000+-0.0000	0.00000+-0.0000	0.00000+-0.0000	0.00000+-0.0000	0.00000+-0.0000	0.00000+-0.0000	0.00000+-0.0000	0.00000+-0.0000	0.00000+-0.0000	0.00000+-0.0000	0.00781+-0.0034	*
Lub	0.00000+-0.0000	0.00000+-0.0000	0.00000+-0.0000	0.00000+-0.0000	0.00000+-0.0000	0.00000+-0.0000	0.00000+-0.0000	0.00000+-0.0000	0.00098+-0.0010	0.00000+-0.0000	0.00000+-0.0000	0.00000+-0.0000	0.00000+-0.0000	0.00000+-0.0000	0.00000+-0.0000	0.00000+-0.0000	0.00000+-0.0000	0.00000+-0.0000	0.00000+-0.0000	0.00000+-0.0000	0.00000+-0.0000	0.00000+-0.0000	0.00000+-0.0000	0.00000+-0.0000	0.00000+-0.0000	0.00000+-0.0000	0.00000+-0.0000	0.00000+-0.0000	0.00000+-0.0000	0.00000+-0.0000	0.00000+-0.0000	*
Dall	0.00000+-0.0000	0.00000+-0.0000	0.00000+-0.0000	0.00000+-0.0000	0.00000+-0.0000	0.00000+-0.0000	0.00000+-0.0000	0.00000+-0.0000	0.00000+-0.0000	0.00000+-0.0000	0.00000+-0.0000	0.00000+-0.0000	0.00000+-0.0000	0.00000+-0.0000	0.00000+-0.0000	0.00000+-0.0000	0.00000+-0.0000	0.00000+-0.0000	0.00000+-0.0000	0.00000+-0.0000	0.00000+-0.0000	0.00000+-0.0000	0.00000+-0.0000	0.00000+-0.0000	0.00000+-0.0000	0.00000+-0.0000	0.00000+-0.0000	0.00000+-0.0000	0.00000+-0.0000	0.00000+-0.0000	0.00000+-0.0000	0.00098+-0.0010	*
El	0.00000+-0.0000	0.00000+-0.0000	0.00000+-0.0000	0.00000+-0.0000	0.00000+-0.0000	0.00000+-0.0000	0.00000+-0.0000	0.00000+-0.0000	0.00000+-0.0000	0.00000+-0.0000	0.00000+-0.0000	0.00000+-0.0000	0.00000+-0.0000	0.00000+-0.0000	0.00000+-0.0000	0.00000+-0.0000	0.00000+-0.0000	0.00000+-0.0000	0.00000+-0.0000	0.00000+-0.0000	0.00000+-0.0000	0.00000+-0.0000	0.00000+-0.0000	0.00000+-0.0000	0.00000+-0.0000	0.00000+-0.0000	0.00000+-0.0000	0.00000+-0.0000	0.00000+-0.0000	0.00000+-0.0000	0.00000+-0.0000	0.00000+-0.0000	0.00000+-0.0000	*
Cam	0.00000+-0.0000	0.00000+-0.0000	0.00000+-0.0000	0.00000+-0.0000	0.00000+-0.0000	0.00000+-0.0000	0.00000+-0.0000	0.00000+-0.0000	0.00000+-0.0000	0.00000+-0.0000	0.00000+-0.0000	0.00000+-0.0000	0.00000+-0.0000	0.00000+-0.0000	0.00000+-0.0000	0.00000+-0.0000	0.00000+-0.0000	0.00000+-0.0000	0.00000+-0.0000	0.00000+-0.0000	0.00000+-0.0000	0.00000+-0.0000	0.00000+-0.0000	0.00000+-0.0000	0.00000+-0.0000	0.00000+-0.0000	0.00000+-0.0000	0.00000+-0.0000	0.00000+-0.0000	0.00000+-0.0000	0.00000+-0.0000	0.00000+-0.0000	0.00000+-0.0000	0.00000+-0.0000	*
Tr	0.00000+-0.0000	0.00000+-0.0000	0.00000+-0.0000	0.00000+-0.0000	0.00000+-0.0000	0.00000+-0.0000	0.00000+-0.0000	0.00000+-0.0000	0.00000+-0.0000	0.00000+-0.0000	0.00000+-0.0000	0.00000+-0.0000	0.00000+-0.0000	0.00000+-0.0000	0.00000+-0.0000	0.00000+-0.0000	0.00000+-0.0000	0.00000+-0.0000	0.00000+-0.0000	0.00000+-0.0000	0.00000+-0.0000	0.00000+-0.0000	0.00000+-0.0000	0.00000+-0.0000	0.00000+-0.0000	0.00000+-0.0000	0.00000+-0.0000	0.00000+-0.0000	0.00000+-0.0000	0.00000+-0.0000	0.00000+-0.0000	0.00000+-0.0000	0.00000+-0.0000	0.00000+-0.0000	0.00000+-0.0000	*
Bex	0.00000+-0.0000	0.00000+-0.0000	0.00000+-0.0000	0.00000+-0.0000	0.00000+-0.0000	0.00000+-0.0000	0.00000+-0.0000	0.00000+-0.0000	0.00000+-0.0000	0.00000+-0.0000	0.00000+-0.0000	0.00000+-0.0000	0.00000+-0.0000	0.00000+-0.0000	0.00000+-0.0000	0.00000+-0.0000	0.00000+-0.0000	0.00000+-0.0000	0.00000+-0.0000	0.00000+-0.0000	0.00000+-0.0000	0.00000+-0.0000	0.00000+-0.0000	0.00000+-0.0000	0.00000+-0.0000	0.00000+-0.0000	0.00000+-0.0000	0.00000+-0.0000	0.00098+-0.0010	0.00195+-0.0014	0.00000+-0.0000	0.00000+-0.0000	0.00000+-0.0000	0.00000+-0.0000	0.00000+-0.0000	0.02148+-0.0038	*
Houston	0.00000+-0.0000	0.00000+-0.0000	0.00000+-0.0000	0.00000+-0.0000	0.00000+-0.0000	0.00000+-0.0000	0.00000+-0.0000	0.00000+-0.0000	0.00000+-0.0000	0.00000+-0.0000	0.00000+-0.0000	0.00000+-0.0000	0.00000+-0.0000	0.00000+-0.0000	0.00000+-0.0000	0.00000+-0.0000	0.00000+-0.0000	0.00000+-0.0000	0.00000+-0.0000	0.00000+-0.0000	0.00000+-0.0000	0.00000+-0.0000	0.00000+-0.0000	0.00000+-0.0000	0.00000+-0.0000	0.00000+-0.0000	0.00000+-0.0000	0.00000+-0.0000	0.00000+-0.0000	0.00000+-0.0000	0.00000+-0.0000	0.00000+-0.0000	0.00000+-0.0000	0.00000+-0.0000	0.00000+-0.0000	0.00000+-0.0000	0.00000+-0.0000	*
Nuec	0.00000+-0.0000	0.00000+-0.0000	0.00000+-0.0000	0.00000+-0.0000	0.00000+-0.0000	0.00000+-0.0000	0.00000+-0.0000	0.00000+-0.0000	0.00000+-0.0000	0.00000+-0.0000	0.00000+-0.0000	0.00000+-0.0000	0.00000+-0.0000	0.00000+-0.0000	0.00000+-0.0000	0.00000+-0.0000	0.00000+-0.0000	0.00000+-0.0000	0.00000+-0.0000	0.00000+-0.0000	0.00000+-0.0000	0.00000+-0.0000	0.00000+-0.0000	0.00000+-0.0000	0.00000+-0.0000	0.00000+-0.0000	0.00000+-0.0000	0.00000+-0.0000	0.00000+-0.0000	0.00000+-0.0000	0.00000+-0.0000	0.00000+-0.0000	0.00000+-0.0000	0.00000+-0.0000	0.00000+-0.0000	0.00000+-0.0000	0.00000+-0.0000	0.00000+-0.0000	*
Hid	0.00000+-0.0000	0.00000+-0.0000	0.00000+-0.0000	0.00000+-0.0000	0.00000+-0.0000	0.00000+-0.0000	0.00000+-0.0000	0.00000+-0.0000	0.00000+-0.0000	0.00000+-0.0000	0.00000+-0.0000	0.00000+-0.0000	0.00000+-0.0000	0.00000+-0.0000	0.00000+-0.0000	0.00000+-0.0000	0.00000+-0.0000	0.00000+-0.0000	0.00000+-0.0000	0.00000+-0.0000	0.00000+-0.0000	0.00000+-0.0000	0.00000+-0.0000	0.00000+-0.0000	0.00000+-0.0000	0.00000+-0.0000	0.00000+-0.0000	0.00000+-0.0000	0.00098+-0.0010	0.00000+-0.0000	0.00000+-0.0000	0.00000+-0.0000	0.00000+-0.0000	0.00000+-0.0000	0.00000+-0.0000	0.00000+-0.0000	0.00000+-0.0000	0.00000+-0.0000	0.00098+-0.0010	*
Juar	0.00000+-0.0000	0.00000+-0.0000	0.00000+-0.0000	0.00000+-0.0000	0.00000+-0.0000	0.00000+-0.0000	0.00000+-0.0000	0.00000+-0.0000	0.00000+-0.0000	0.00000+-0.0000	0.00000+-0.0000	0.00000+-0.0000	0.00000+-0.0000	0.00000+-0.0000	0.00000+-0.0000	0.00000+-0.0000	0.00000+-0.0000	0.00000+-0.0000	0.00000+-0.0000	0.00000+-0.0000	0.00000+-0.0000	0.00000+-0.0000	0.00000+-0.0000	0.00000+-0.0000	0.00000+-0.0000	0.00000+-0.0000	0.00000+-0.0000	0.00000+-0.0000	0.00098+-0.0010	0.00000+-0.0000	0.00000+-0.0000	0.00000+-0.0000	0.00000+-0.0000	0.00000+-0.0000	0.00000+-0.0000	0.00000+-0.0000	0.00000+-0.0000	0.00000+-0.0000	0.00098+-0.0010	0.00195+-0.0014	*
NL	0.00000+-0.0000	0.00000+-0.0000	0.00000+-0.0000	0.00000+-0.0000	0.00000+-0.0000	0.00000+-0.0000	0.00000+-0.0000	0.00000+-0.0000	0.00000+-0.0000	0.00000+-0.0000	0.00000+-0.0000	0.00000+-0.0000	0.00000+-0.0000	0.00000+-0.0000	0.00000+-0.0000	0.00000+-0.0000	0.00000+-0.0000	0.00000+-0.0000	0.00000+-0.0000	0.00000+-0.0000	0.00000+-0.0000	0.00000+-0.0000	0.00000+-0.0000	0.00000+-0.0000	0.00000+-0.0000	0.00000+-0.0000	0.00000+-0.0000	0.00000+-0.0000	0.00000+-0.0000	0.00000+-0.0000	0.00000+-0.0000	0.00098+-0.0010	0.00000+-0.0000	0.00000+-0.0000	0.00000+-0.0000	0.00000+-0.0000	0.00000+-0.0000	0.00000+-0.0000	0.00000+-0.0000	0.00000+-0.0000	0.00000+-0.0000	*
NO	0.00000+-0.0000	0.00000+-0.0000	0.00000+-0.0000	0.00000+-0.0000	0.00000+-0.0000	0.00000+-0.0000	0.00000+-0.0000	0.00000+-0.0000	0.00000+-0.0000	0.00000+-0.0000	0.00000+-0.0000	0.00000+-0.0000	0.00000+-0.0000	0.00000+-0.0000	0.00000+-0.0000	0.00000+-0.0000	0.00000+-0.0000	0.00000+-0.0000	0.00000+-0.0000	0.00000+-0.0000	0.00000+-0.0000	0.00000+-0.0000	0.00000+-0.0000	0.00000+-0.0000	0.00000+-0.0000	0.00000+-0.0000	0.00000+-0.0000	0.00000+-0.0000	0.00000+-0.0000	0.00000+-0.0000	0.00000+-0.0000	0.00000+-0.0000	0.00000+-0.0000	0.00000+-0.0000	0.00000+-0.0000	0.00000+-0.0000	0.00000+-0.0000	0.00000+-0.0000	0.00000+-0.0000	0.00000+-0.0000	0.00000+-0.0000	0.00000+-0.0000	*
18/9	0.00000+-0.0000	0.00000+-0.0000	0.00000+-0.0000	0.00000+-0.0000	0.00000+-0.0000	0.00000+-0.0000	0.00000+-0.0000	0.00000+-0.0000	0.00000+-0.0000	0.00000+-0.0000	0.00000+-0.0000	0.00000+-0.0000	0.00000+-0.0000	0.00000+-0.0000	0.00000+-0.0000	0.00000+-0.0000	0.00000+-0.0000	0.00000+-0.0000	0.00000+-0.0000	0.00000+-0.0000	0.00000+-0.0000	0.00000+-0.0000	0.00000+-0.0000	0.00000+-0.0000	0.00000+-0.0000	0.00000+-0.0000	0.00000+-0.0000	0.00000+-0.0000	0.00000+-0.0000	0.00000+-0.0000	0.00000+-0.0000	0.00000+-0.0000	0.00000+-0.0000	0.00000+-0.0000	0.00000+-0.0000	0.00000+-0.0000	0.00000+-0.0000	0.00000+-0.0000	0.00000+-0.0000	0.00000+-0.0000	0.00000+-0.0000	0.00000+-0.0000	0.00000+-0.0000	*
StA	0.00000+-0.0000	0.00000+-0.0000	0.00000+-0.0000	0.00000+-0.0000	0.00000+-0.0000	0.00000+-0.0000	0.00000+-0.0000	0.00000+-0.0000	0.00000+-0.0000	0.00000+-0.0000	0.00000+-0.0000	0.00000+-0.0000	0.00000+-0.0000	0.00000+-0.0000	0.00000+-0.0000	0.00000+-0.0000	0.00000+-0.0000	0.00000+-0.0000	0.00000+-0.0000	0.00000+-0.0000	0.00000+-0.0000	0.00000+-0.0000	0.00000+-0.0000	0.00000+-0.0000	0.00000+-0.0000	0.00000+-0.0000	0.00000+-0.0000	0.00000+-0.0000	0.00000+-0.0000	0.00000+-0.0000	0.00000+-0.0000	0.00000+-0.0000	0.00000+-0.0000	0.00000+-0.0000	0.00000+-0.0000	0.00000+-0.0000	0.00000+-0.0000	0.00000+-0.0000	0.00000+-0.0000	0.00000+-0.0000	0.00000+-0.0000	0.00000+-0.0000	0.00000+-0.0000	0.00000+-0.0000	*
Bb	0.00000+-0.0000	0.00000+-0.0000	0.00000+-0.0000	0.00000+-0.0000	0.00000+-0.0000	0.00000+-0.0000	0.00000+-0.0000	0.00000+-0.0000	0.00000+-0.0000	0.00000+-0.0000	0.00000+-0.0000	0.00000+-0.0000	0.00000+-0.0000	0.00000+-0.0000	0.00000+-0.0000	0.00000+-0.0000	0.00000+-0.0000	0.00000+-0.0000	0.00000+-0.0000	0.00000+-0.0000	0.00000+-0.0000	0.00000+-0.0000	0.00000+-0.0000	0.00000+-0.0000	0.00000+-0.0000	0.00000+-0.0000	0.00000+-0.0000	0.00000+-0.0000	0.00000+-0.0000	0.00000+-0.0000	0.00000+-0.0000	0.00000+-0.0000	0.00000+-0.0000	0.00000+-0.0000	0.00000+-0.0000	0.00000+-0.0000	0.00000+-0.0000	0.00000+-0.0000	0.00000+-0.0000	0.00000+-0.0000	0.00000+-0.0000	0.00000+-0.0000	0.00000+-0.0000	0.00000+-0.0000	0.00000+-0.0000	*
DB	0.00000+-0.0000	0.00000+-0.0000	0.00000+-0.0000	0.00000+-0.0000	0.00000+-0.0000	0.00000+-0.0000	0.00000+-0.0000	0.00000+-0.0000	0.00000+-0.0000	0.00000+-0.0000	0.00000+-0.0000	0.00000+-0.0000	0.00000+-0.0000	0.00000+-0.0000	0.00000+-0.0000	0.00000+-0.0000	0.00000+-0.0000	0.00000+-0.0000	0.00000+-0.0000	0.00000+-0.0000	0.00000+-0.0000	0.00000+-0.0000	0.00000+-0.0000	0.00000+-0.0000	0.00000+-0.0000	0.00000+-0.0000	0.00000+-0.0000	0.00000+-0.0000	0.00000+-0.0000	0.00000+-0.0000	0.00000+-0.0000	0.00000+-0.0000	0.00000+-0.0000	0.00000+-0.0000	0.00000+-0.0000	0.00000+-0.0000	0.00000+-0.0000	0.00000+-0.0000	0.00000+-0.0000	0.00000+-0.0000	0.00000+-0.0000	0.00000+-0.0000	0.00000+-0.0000	0.00000+-0.0000	0.00000+-0.0000	0.00000+-0.0000	*
Orl	0.00000+-0.0000	0.00000+-0.0000	0.00000+-0.0000	0.00000+-0.0000	0.00000+-0.0000	0.00000+-0.0000	0.00000+-0.0000	0.00000+-0.0000	0.00000+-0.0000	0.00000+-0.0000	0.00000+-0.0000	0.00000+-0.0000	0.00000+-0.0000	0.00000+-0.0000	0.00000+-0.0000	0.00000+-0.0000	0.00000+-0.0000	0.00000+-0.0000	0.00000+-0.0000	0.00000+-0.0000	0.00000+-0.0000	0.00000+-0.0000	0.00000+-0.0000	0.00000+-0.0000	0.00000+-0.0000	0.00000+-0.0000	0.00000+-0.0000	0.00000+-0.0000	0.00000+-0.0000	0.00000+-0.0000	0.00000+-0.0000	0.00000+-0.0000	0.00000+-0.0000	0.00000+-0.0000	0.00000+-0.0000	0.00000+-0.0000	0.00000+-0.0000	0.00000+-0.0000	0.00000+-0.0000	0.00000+-0.0000	0.00000+-0.0000	0.00000+-0.0000	0.00000+-0.0000	0.00000+-0.0000	0.00000+-0.0000	0.00000+-0.0000	0.00000+-0.0000	*
Mel	0.00000+-0.0000	0.00000+-0.0000	0.00000+-0.0000	0.00000+-0.0000	0.00000+-0.0000	0.00000+-0.0000	0.00000+-0.0000	0.00000+-0.0000	0.00000+-0.0000	0.00000+-0.0000	0.00000+-0.0000	0.00000+-0.0000	0.00000+-0.0000	0.00000+-0.0000	0.00000+-0.0000	0.00000+-0.0000	0.00000+-0.0000	0.00000+-0.0000	0.00000+-0.0000	0.00000+-0.0000	0.00000+-0.0000	0.00000+-0.0000	0.00000+-0.0000	0.00000+-0.0000	0.00000+-0.0000	0.00000+-0.0000	0.00000+-0.0000	0.00000+-0.0000	0.00000+-0.0000	0.00000+-0.0000	0.00000+-0.0000	0.00000+-0.0000	0.00000+-0.0000	0.00000+-0.0000	0.00000+-0.0000	0.00000+-0.0000	0.00000+-0.0000	0.00000+-0.0000	0.00000+-0.0000	0.00000+-0.0000	0.00000+-0.0000	0.00000+-0.0000	0.00000+-0.0000	0.00000+-0.0000	0.00000+-0.0000	0.00000+-0.0000	0.00000+-0.0000	0.00000+-0.0000	*
FLO	0.00000+-0.0000	0.00000+-0.0000	0.00000+-0.0000	0.00000+-0.0000	0.00000+-0.0000	0.00000+-0.0000	0.00000+-0.0000	0.00000+-0.0000	0.00000+-0.0000	0.00000+-0.0000	0.00000+-0.0000	0.00000+-0.0000	0.00000+-0.0000	0.00000+-0.0000	0.00000+-0.0000	0.00000+-0.0000	0.00000+-0.0000	0.00000+-0.0000	0.00000+-0.0000	0.00000+-0.0000	0.00000+-0.0000	0.00000+-0.0000	0.00000+-0.0000	0.00000+-0.0000	0.00000+-0.0000	0.00000+-0.0000	0.00000+-0.0000	0.00000+-0.0000	0.00000+-0.0000	0.00000+-0.0000	0.00000+-0.0000	0.00000+-0.0000	0.00000+-0.0000	0.00000+-0.0000	0.00000+-0.0000	0.00000+-0.0000	0.00000+-0.0000	0.00000+-0.0000	0.00000+-0.0000	0.00000+-0.0000	0.00000+-0.0000	0.00000+-0.0000	0.00000+-0.0000	0.00000+-0.0000	0.00000+-0.0000	0.00000+-0.0000	0.00000+-0.0000	0.00000+-0.0000	0.00000+-0.0000
PBC	0.00000+-0.0000	0.00000+-0.0000	0.00000+-0.0000	0.00000+-0.0000	0.00000+-0.0000	0.00000+-0.0000	0.00000+-0.0000	0.00000+-0.0000	0.00000+-0.0000	0.00000+-0.0000	0.00000+-0.0000	0.00000+-0.0000	0.00000+-0.0000	0.00000+-0.0000	0.00000+-0.0000	0.00000+-0.0000	0.00000+-0.0000	0.00000+-0.0000	0.00000+-0.0000	0.00000+-0.0000	0.00000+-0.0000	0.00000+-0.0000	0.00000+-0.0000	0.00000+-0.0000	0.00000+-0.0000	0.00000+-0.0000	0.00000+-0.0000	0.00000+-0.0000	0.00000+-0.0000	0.00000+-0.0000	0.00000+-0.0000	0.00000+-0.0000	0.00000+-0.0000	0.00000+-0.0000	0.00000+-0.0000	0.00000+-0.0000	0.00000+-0.0000	0.00000+-0.0000	0.00000+-0.0000	0.00000+-0.0000	0.00000+-0.0000	0.00000+-0.0000	0.00000+-0.0000	0.00000+-0.0000	0.00000+-0.0000	0.00000+-0.0000	0.00000+-0.0000	0.00000+-0.0000	0.00000+-0.0000
Miami	0.00000+-0.0000	0.00000+-0.0000	0.00000+-0.0000	0.00000+-0.0000	0.00000+-0.0000	0.00000+-0.0000	0.00000+-0.0000	0.00000+-0.0000	0.00000+-0.0000	0.00000+-0.0000	0.00000+-0.0000	0.00000+-0.0000	0.00000+-0.0000	0.00000+-0.0000	0.00000+-0.0000	0.00000+-0.0000	0.00000+-0.0000	0.00000+-0.0000	0.00000+-0.0000	0.00000+-0.0000	0.00000+-0.0000	0.00000+-0.0000	0.00000+-0.0000	0.00000+-0.0000	0.00000+-0.0000	0.00000+-0.0000	0.00000+-0.0000	0.00000+-0.0000	0.00000+-0.0000	0.00000+-0.0000	0.00000+-0.0000	0.00000+-0.0000	0.00000+-0.0000	0.00000+-0.0000	0.00000+-0.0000	0.00000+-0.0000	0.00000+-0.0000	0.00000+-0.0000	0.00000+-0.0000	0.00000+-0.0000	0.00000+-0.0000	0.00000+-0.0000	0.00000+-0.0000	0.00000+-0.0000	0.00000+-0.0000	0.00000+-0.0000	0.00000+-0.0000	0.00000+-0.0000	0.00000+-0.0000
Vaca	0.00000+-0.0000	0.00000+-0.0000	0.00000+-0.0000	0.00000+-0.0000	0.00000+-0.0000	0.00000+-0.0000	0.00000+-0.0000	0.00000+-0.0000	0.00000+-0.0000	0.00000+-0.0000	0.00000+-0.0000	0.00000+-0.0000	0.00000+-0.0000	0.00000+-0.0000	0.00000+-0.0000	0.00000+-0.0000	0.00000+-0.0000	0.00000+-0.0000	0.00000+-0.0000	0.00000+-0.0000	0.00000+-0.0000	0.00000+-0.0000	0.00000+-0.0000	0.00000+-0.0000	0.00000+-0.0000	0.00000+-0.0000	0.00000+-0.0000	0.00000+-0.0000	0.00000+-0.0000	0.00000+-0.0000	0.00000+-0.0000	0.00000+-0.0000	0.00000+-0.0000	0.00000+-0.0000	0.00000+-0.0000	0.00000+-0.0000	0.00000+-0.0000	0.00000+-0.0000	0.00000+-0.0000	0.00000+-0.0000	0.00000+-0.0000	0.00000+-0.0000	0.00000+-0.0000	0.00000+-0.0000	0.00000+-0.0000	0.00000+-0.0000	0.00000+-0.0000	0.00000+-0.0000	0.00000+-0.0000
Conch	0.00000+-0.0000	0.00000+-0.0000	0.00000+-0.0000	0.00000+-0.0000	0.00000+-0.0000	0.00000+-0.0000	0.00000+-0.0000	0.00000+-0.0000	0.00000+-0.0000	0.00000+-0.0000	0.00000+-0.0000	0.00000+-0.0000	0.00000+-0.0000	0.00000+-0.0000	0.00000+-0.0000	0.00000+-0.0000	0.00000+-0.0000	0.00000+-0.0000	0.00000+-0.0000	0.00000+-0.0000	0.00000+-0.0000	0.00000+-0.0000	0.00000+-0.0000	0.00000+-0.0000	0.00000+-0.0000	0.00000+-0.0000	0.00000+-0.0000	0.00000+-0.0000	0.00000+-0.0000	0.00000+-0.0000	0.00000+-0.0000	0.00000+-0.0000	0.00000+-0.0000	0.00000+-0.0000	0.00000+-0.0000	0.00000+-0.0000	0.00000+-0.0000	0.00000+-0.0000	0.00000+-0.0000	0.00000+-0.0000	0.00000+-0.0000	0.00000+-0.0000	0.00000+-0.0000	0.00000+-0.0000	0.00000+-0.0000	0.00000+-0.0000	0.00000+-0.0000	0.00000+-0.0000	0.00000+-0.0000
KW16	0.00000+-0.0000	0.00000+-0.0000	0.00000+-0.0000	0.00000+-0.0000	0.00000+-0.0000	0.00000+-0.0000	0.00000+-0.0000	0.00000+-0.0000	0.00000+-0.0000	0.00000+-0.0000	0.00000+-0.0000	0.00000+-0.0000	0.00000+-0.0000	0.00000+-0.0000	0.00000+-0.0000	0.00000+-0.0000	0.00000+-0.0000	0.00000+-0.0000	0.00000+-0.0000	0.00000+-0.0000	0.00000+-0.0000	0.00000+-0.0000	0.00000+-0.0000	0.00000+-0.0000	0.00000+-0.0000	0.00000+-0.0000	0.00000+-0.0000	0.00000+-0.0000	0.00000+-0.0000	0.00000+-0.0000	0.00000+-0.0000	0.00000+-0.0000	0.00000+-0.0000	0.00000+-0.0000	0.00000+-0.0000	0.00000+-0.0000	0.00000+-0.0000	0.00000+-0.0000	0.00000+-0.0000	0.00000+-0.0000	0.00000+-0.0000	0.00000+-0.0000	0.00000+-0.0000	0.00000+-0.0000	0.00000+-0.0000	0.00000+-0.0000	0.00000+-0.0000	0.00000+-0.0000	0.00000+-0.0000
FM	0.00000+-0.0000	0.00000+-0.0000	0.00000+-0.0000	0.00000+-0.0000	0.00000+-0.0000	0.00000+-0.0000	0.00000+-0.0000	0.00000+-0.0000	0.00000+-0.0000	0.00000+-0.0000	0.00000+-0.0000	0.00000+-0.0000	0.00000+-0.0000	0.00000+-0.0000	0.00000+-0.0000	0.00000+-0.0000	0.00000+-0.0000	0.00000+-0.0000	0.00000+-0.0000	0.00000+-0.0000	0.00000+-0.0000	0.00000+-0.0000	0.00000+-0.0000	0.00000+-0.0000	0.00000+-0.0000	0.00000+-0.0000	0.00000+-0.0000	0.00000+-0.0000	0.00000+-0.0000	0.00000+-0.0000	0.00000+-0.0000	0.00000+-0.0000	0.00000+-0.0000	0.00000+-0.0000	0.00000+-0.0000	0.00000+-0.0000	0.00000+-0.0000	0.00000+-0.0000	0.00000+-0.0000	0.00000+-0.0000	0.00000+-0.0000	0.00000+-0.0000	0.00000+-0.0000	0.00000+-0.0000	0.00000+-0.0000	0.00000+-0.0000	0.00098+-0.0010	0.00000+-0.0000	0.00000+-0.0000
Sar	0.00000+-0.0000	0.00000+-0.0000	0.00000+-0.0000	0.00000+-0.0000	0.00000+-0.0000	0.00000+-0.0000	0.00000+-0.0000	0.00000+-0.0000	0.00000+-0.0000	0.00000+-0.0000	0.00000+-0.0000	0.00000+-0.0000	0.00000+-0.0000	0.00000+-0.0000	0.00000+-0.0000	0.00000+-0.0000	0.00000+-0.0000	0.00000+-0.0000	0.00000+-0.0000	0.00000+-0.0000	0.00000+-0.0000	0.00000+-0.0000	0.00000+-0.0000	0.00000+-0.0000	0.00000+-0.0000	0.00000+-0.0000	0.00000+-0.0000	0.00000+-0.0000	0.00000+-0.0000	0.00000+-0.0000	0.00098+-0.0010	0.00000+-0.0000	0.00000+-0.0000	0.00000+-0.0000	0.00000+-0.0000	0.00000+-0.0000	0.00000+-0.0000	0.00000+-0.0000	0.00000+-0.0000	0.00000+-0.0000	0.00000+-0.0000	0.00000+-0.0000	0.00000+-0.0000	0.00000+-0.0000	0.00000+-0.0000	0.00000+-0.0000	0.00000+-0.0000	0.00000+-0.0000	0.00000+-0.0000
Tam	0.00000+-0.0000	0.00000+-0.0000	0.00000+-0.0000	0.00000+-0.0000	0.00000+-0.0000	0.00000+-0.0000	0.00000+-0.0000	0.00000+-0.0000	0.00000+-0.0000	0.00000+-0.0000	0.00000+-0.0000	0.00000+-0.0000	0.00000+-0.0000	0.00000+-0.0000	0.00000+-0.0000	0.00000+-0.0000	0.00000+-0.0000	0.00000+-0.0000	0.00000+-0.0000	0.00000+-0.0000	0.00000+-0.0000	0.00000+-0.0000	0.00000+-0.0000	0.00000+-0.0000	0.00000+-0.0000	0.00000+-0.0000	0.00000+-0.0000	0.00000+-0.0000	0.00000+-0.0000	0.00000+-0.0000	0.00000+-0.0000	0.00000+-0.0000	0.00000+-0.0000	0.00000+-0.0000	0.00000+-0.0000	0.00000+-0.0000	0.00000+-0.0000	0.00000+-0.0000	0.00000+-0.0000	0.00000+-0.0000	0.00000+-0.0000	0.00000+-0.0000	0.00000+-0.0000	0.00000+-0.0000	0.00000+-0.0000	0.00000+-0.0000	0.00000+-0.0000	0.00000+-0.0000	0.00000+-0.0000
Alt	0.00000+-0.0000	0.00000+-0.0000	0.00000+-0.0000	0.00000+-0.0000	0.00000+-0.0000	0.00000+-0.0000	0.00000+-0.0000	0.00000+-0.0000	0.00000+-0.0000	0.00000+-0.0000	0.00000+-0.0000	0.00000+-0.0000	0.00000+-0.0000	0.00000+-0.0000	0.00000+-0.0000	0.00000+-0.0000	0.00000+-0.0000	0.00000+-0.0000	0.00000+-0.0000	0.00000+-0.0000	0.00000+-0.0000	0.00000+-0.0000	0.00000+-0.0000	0.00000+-0.0000	0.00000+-0.0000	0.00000+-0.0000	0.00000+-0.0000	0.00000+-0.0000	0.00000+-0.0000	0.00000+-0.0000	0.00000+-0.0000	0.00000+-0.0000	0.00000+-0.0000	0.00000+-0.0000	0.00000+-0.0000	0.00000+-0.0000	0.00000+-0.0000	0.00000+-0.0000	0.00000+-0.0000	0.00000+-0.0000	0.00000+-0.0000	0.00000+-0.0000	0.00000+-0.0000	0.00000+-0.0000	0.00000+-0.0000	0.00000+-0.0000	0.00000+-0.0000	0.00000+-0.0000	0.00000+-0.0000
Oco	0.00000+-0.0000	0.00000+-0.0000	0.00000+-0.0000	0.00000+-0.0000	0.00000+-0.0000	0.00000+-0.0000	0.00000+-0.0000	0.00000+-0.0000	0.00000+-0.0000	0.00000+-0.0000	0.00000+-0.0000	0.00000+-0.0000	0.00000+-0.0000	0.00000+-0.0000	0.00000+-0.0000	0.00000+-0.0000	0.00000+-0.0000	0.00000+-0.0000	0.00000+-0.0000	0.00000+-0.0000	0.00000+-0.0000	0.00000+-0.0000	0.00000+-0.0000	0.00000+-0.0000	0.00000+-0.0000	0.00000+-0.0000	0.00000+-0.0000	0.00000+-0.0000	0.00000+-0.0000	0.00000+-0.0000	0.00000+-0.0000	0.00000+-0.0000	0.00000+-0.0000	0.00000+-0.0000	0.00000+-0.0000	0.00000+-0.0000	0.00000+-0.0000	0.00000+-0.0000	0.00000+-0.0000	0.00000+-0.0000	0.00000+-0.0000	0.00000+-0.0000	0.00000+-0.0000	0.00000+-0.0000	0.00000+-0.0000	0.00000+-0.0000	0.00000+-0.0000	0.00000+-0.0000	0.00000+-0.0000
PR	0.00000+-0.0000	0.00000+-0.0000	0.00000+-0.0000	0.00000+-0.0000	0.00000+-0.0000	0.00000+-0.0000	0.00000+-0.0000	0.00000+-0.0000	0.00000+-0.0000	0.00000+-0.0000	0.00000+-0.0000	0.00000+-0.0000	0.00000+-0.0000	0.00000+-0.0000	0.00000+-0.0000	0.00000+-0.0000	0.00000+-0.0000	0.00000+-0.0000	0.00000+-0.0000	0.00000+-0.0000	0.00000+-0.0000	0.00000+-0.0000	0.00000+-0.0000	0.00000+-0.0000	0.00000+-0.0000	0.00000+-0.0000	0.00000+-0.0000	0.00000+-0.0000	0.00000+-0.0000	0.00000+-0.0000	0.00000+-0.0000	0.00000+-0.0000	0.00000+-0.0000	0.00000+-0.0000	0.00000+-0.0000	0.00000+-0.0000	0.00000+-0.0000	0.00000+-0.0000	0.00000+-0.0000	0.00000+-0.0000	0.00000+-0.0000	0.00000+-0.0000	0.00000+-0.0000	0.00000+-0.0000	0.00000+-0.0000	0.00000+-0.0000	0.00000+-0.0000	0.00000+-0.0000	0.00000+-0.0000
StT	0.00000+-0.0000	0.00000+-0.0000	0.00000+-0.0000	0.00000+-0.0000	0.00000+-0.0000	0.00000+-0.0000	0.00000+-0.0000	0.00000+-0.0000	0.00000+-0.0000	0.00000+-0.0000	0.00000+-0.0000	0.00000+-0.0000	0.00000+-0.0000	0.00000+-0.0000	0.00000+-0.0000	0.00000+-0.0000	0.00000+-0.0000	0.00000+-0.0000	0.00000+-0.0000	0.00000+-0.0000	0.00000+-0.0000	0.00000+-0.0000	0.00000+-0.0000	0.00000+-0.0000	0.00000+-0.0000	0.00000+-0.0000	0.00000+-0.0000	0.00000+-0.0000	0.00000+-0.0000	0.00000+-0.0000	0.00000+-0.0000	0.00000+-0.0000	0.00000+-0.0000	0.00000+-0.0000	0.00000+-0.0000	0.00000+-0.0000	0.00000+-0.0000	0.00000+-0.0000	0.00000+-0.0000	0.00000+-0.0000	0.00000+-0.0000	0.00000+-0.0000	0.00000+-0.0000	0.00000+-0.0000	0.00000+-0.0000	0.00000+-0.0000	0.00000+-0.0000	0.00000+-0.0000	0.00000+-0.0000
StX	0.00000+-0.0000	0.00000+-0.0000	0.00000+-0.0000	0.00000+-0.0000	0.00000+-0.0000	0.00000+-0.0000	0.00000+-0.0000	0.00000+-0.0000	0.00000+-0.0000	0.00000+-0.0000	0.00000+-0.0000	0.00000+-0.0000	0.00000+-0.0000	0.00000+-0.0000	0.00000+-0.0000	0.00000+-0.0000	0.00000+-0.0000	0.00000+-0.0000	0.00000+-0.0000	0.00000+-0.0000	0.00000+-0.0000	0.00000+-0.0000	0.00000+-0.0000	0.00000+-0.0000	0.00000+-0.0000	0.00000+-0.0000	0.00000+-0.0000	0.00000+-0.0000	0.00000+-0.0000	0.00000+-0.0000	0.00000+-0.0000	0.00000+-0.0000	0.00000+-0.0000	0.00000+-0.0000	0.00000+-0.0000	0.00000+-0.0000	0.00000+-0.0000	0.00000+-0.0000	0.00000+-0.0000	0.00000+-0.0000	0.00000+-0.0000	0.00000+-0.0000	0.00000+-0.0000	0.00000+-0.0000	0.00000+-0.0000	0.00000+-0.0000	0.00000+-0.0000	0.00000+-0.0000	0.00000+-0.0000
[truncated: 14 more columns]
