# Supplementary material for: Evidence for serial founder events during the colonization of North America by the yellow fever mosquito, Aedes aegypti
Source: Ecol Evol. 2022 May 13;12(5):e8896. doi: 10.1002/ece3.8896 (PMC9102526; doi:10.1002/ece3.8896)
Supplement: Supplementary file 1 — Appendix S1 [file ECE3-12-e8896-s001.zip › ece38896-sup-0009-TableS5.xlsx]

## Sheet: FST
	SM	MAD13	MAD15	Fres	Clovis	Exe	GLA	GG	MV	SanDiego	Tj	Tucs	Nog	LC	Alamagordo	Amac16_P	TapaN	Lubbock	Bexar	H11	NO11	Tam	Sar	FM	NK	KW16	Mia	PBC	Mel	Orl	DB	Bb	WashDC	PR	Saint.Thomas	SV	TRI
SM	0
MAD13	0.01646	0
MAD15	0.01839	0.01281	0
Fres	0.03337	0.03191	0.02461	0
Clovis	0.17302	0.17899	0.16635	0.14358	0
Exe	0.26517	0.27356	0.25606	0.25892	0.29465	0
GLA	0.19793	0.20657	0.18905	0.18933	0.24326	0.30034	0
GG	0.24109	0.24803	0.22621	0.23231	0.2898	0.34371	0.26392	0
MV	0.24215	0.24783	0.22919	0.22786	0.27278	0.31974	0.28296	0.3117	0
SanDiego	0.16468	0.17211	0.14741	0.15514	0.20086	0.26606	0.19396	0.22845	0.23521	0
Tj	0.22664	0.2397	0.21926	0.21657	0.27499	0.33324	0.23829	0.28177	0.30147	0.13726	0
Tucs	0.14276	0.14644	0.12726	0.13691	0.17214	0.26946	0.15769	0.17655	0.22316	0.13272	0.18629	0
Nog	0.12946	0.14852	0.1302	0.12839	0.16435	0.24275	0.16079	0.17985	0.21185	0.08728	0.14551	0.08938	0
LC	0.09924	0.10255	0.09064	0.09883	0.14337	0.23204	0.15777	0.2009	0.19007	0.12911	0.19452	0.09261	0.09839	0
Alamagordo	0.11134	0.11917	0.10344	0.11407	0.1644	0.25097	0.16901	0.20764	0.20505	0.13951	0.21649	0.10605	0.10467	0.02837	0
Amac16_P	0.12758	0.13259	0.11583	0.11942	0.1576	0.23157	0.178	0.21384	0.21288	0.1261	0.19649	0.12213	0.10984	0.09244	0.10264	0
TapaN	0.16503	0.17038	0.15619	0.15881	0.19689	0.24396	0.19275	0.23635	0.24724	0.1713	0.21906	0.16707	0.13827	0.13528	0.14509	0.12331	0
Lubbock	0.10227	0.11151	0.09223	0.09669	0.14692	0.22043	0.14315	0.19544	0.17765	0.11597	0.17361	0.09336	0.08455	0.05368	0.07214	0.08319	0.11122	0
Bexar	0.08351	0.10959	0.09707	0.0873	0.12836	0.23105	0.16773	0.21965	0.20605	0.13676	0.19654	0.12083	0.09152	0.06796	0.07803	0.10323	0.14037	0.06258	0
H11	0.17078	0.16785	0.15384	0.15631	0.19211	0.28395	0.20405	0.25235	0.25279	0.17949	0.24206	0.15357	0.15385	0.12869	0.1497	0.14685	0.17699	0.11935	0.15272	0
NO11	0.12857	0.13704	0.12147	0.12124	0.16644	0.21661	0.16625	0.22728	0.19888	0.13811	0.2056	0.11506	0.10565	0.07724	0.09367	0.10346	0.12368	0.07582	0.0937	0.12615	0
Tam	0.11876	0.12315	0.11436	0.11665	0.14355	0.15896	0.13588	0.20106	0.185	0.12968	0.18872	0.11981	0.10053	0.07082	0.08398	0.09276	0.10069	0.06116	0.08861	0.12218	0.04649	0
Sar	0.14038	0.15157	0.14244	0.13827	0.16694	0.16942	0.15885	0.21854	0.2054	0.15164	0.20692	0.15232	0.11376	0.09889	0.10672	0.11419	0.11365	0.08366	0.10286	0.15235	0.07406	0.02903	0
FM	0.12467	0.12696	0.12168	0.12068	0.14675	0.1629	0.14447	0.20605	0.19517	0.13564	0.19552	0.12584	0.10746	0.07694	0.08962	0.09714	0.09936	0.07137	0.0938	0.12668	0.05162	0.02087	0.03747	0
NK	0.13725	0.14467	0.13709	0.12913	0.16299	0.18571	0.15859	0.22235	0.21319	0.15101	0.20407	0.14513	0.11602	0.09988	0.11311	0.10919	0.10695	0.08097	0.10628	0.14049	0.07025	0.03877	0.044	0.0356	0
KW16	0.14609	0.14697	0.14133	0.13896	0.16082	0.17395	0.16791	0.22677	0.21648	0.15834	0.21666	0.15442	0.12874	0.10298	0.11275	0.10948	0.11376	0.09191	0.11607	0.14946	0.07782	0.03989	0.05183	0.03714	0.03223	0
Mia	0.13587	0.14099	0.13202	0.13273	0.15698	0.16683	0.14704	0.21538	0.20587	0.13881	0.19859	0.13311	0.10883	0.0853	0.09457	0.09778	0.09798	0.07314	0.10224	0.1321	0.06108	0.02308	0.03809	0.0254	0.03195	0.03838	0
PBC	0.127	0.13025	0.12184	0.12011	0.14115	0.15383	0.14304	0.20879	0.18931	0.13303	0.1898	0.12866	0.10431	0.07548	0.0865	0.09203	0.09847	0.06384	0.09005	0.12492	0.05121	0.01889	0.02834	0.01991	0.029	0.03663	0.01498	0
Mel	0.13944	0.14013	0.13177	0.13493	0.15607	0.1758	0.15797	0.21537	0.20985	0.14928	0.20888	0.13745	0.12415	0.09012	0.10274	0.10745	0.11079	0.0785	0.11103	0.13421	0.06855	0.02878	0.05276	0.03351	0.05168	0.05435	0.03612	0.02952	0
Orl	0.15799	0.1621	0.15098	0.14834	0.17238	0.18632	0.18249	0.23451	0.21495	0.16935	0.23104	0.16629	0.13396	0.10824	0.11771	0.12385	0.13325	0.1026	0.11567	0.16422	0.09361	0.04409	0.05269	0.05287	0.06391	0.06342	0.05549	0.04492	0.06623	0
DB	0.1382	0.13507	0.12894	0.13163	0.15709	0.17789	0.16039	0.21901	0.20364	0.14953	0.20876	0.13329	0.12654	0.08731	0.09602	0.10302	0.12217	0.08091	0.11271	0.1366	0.06717	0.03567	0.05849	0.03675	0.05416	0.05338	0.0381	0.03165	0.04676	0.06316	0
Bb	0.14747	0.14758	0.13826	0.14064	0.16821	0.18582	0.17033	0.22783	0.20919	0.1601	0.22379	0.14411	0.1343	0.09875	0.10684	0.11324	0.12787	0.09433	0.12296	0.13675	0.07273	0.03862	0.06048	0.04542	0.06326	0.06224	0.04486	0.04059	0.05369	0.06465	0.04436	0
WashDC	0.13296	0.13722	0.12592	0.12779	0.15893	0.18778	0.15412	0.21373	0.1943	0.13647	0.19341	0.12482	0.11066	0.08121	0.09204	0.10168	0.11201	0.06952	0.10346	0.13327	0.06217	0.04092	0.05869	0.04418	0.05485	0.06094	0.04456	0.04067	0.05872	0.07845	0.05726	0.06306	0
PR	0.13703	0.14099	0.13101	0.13572	0.17269	0.20821	0.15219	0.20755	0.20982	0.13784	0.18768	0.13236	0.11699	0.09777	0.10736	0.11029	0.11886	0.07696	0.11462	0.144	0.08407	0.07136	0.09328	0.07793	0.08187	0.08862	0.07084	0.07374	0.08518	0.11036	0.08597	0.09585	0.07701	0
Saint.Thomas	0.1418	0.14395	0.13778	0.14223	0.1726	0.22251	0.16036	0.21191	0.21669	0.1469	0.20159	0.14175	0.11988	0.10712	0.10905	0.11699	0.12391	0.08458	0.11499	0.14574	0.09111	0.07701	0.09618	0.0834	0.08228	0.09604	0.07719	0.07974	0.09241	0.11089	0.09031	0.09674	0.08457	0.06124	0
SV	0.16716	0.16802	0.16017	0.16176	0.20009	0.24303	0.18269	0.23311	0.23582	0.17373	0.22498	0.16782	0.15189	0.13052	0.13569	0.13589	0.15092	0.11063	0.14482	0.17255	0.11767	0.10379	0.12233	0.10666	0.11117	0.12101	0.10749	0.10504	0.12003	0.1344	0.11594	0.12167	0.1092	0.09273	0.09446	0
TRI	0.17225	0.17494	0.1667	0.17095	0.2044	0.24553	0.19409	0.24613	0.24161	0.17675	0.23637	0.16807	0.1583	0.13046	0.14291	0.14011	0.15395	0.11164	0.15176	0.17645	0.12125	0.10962	0.12905	0.11181	0.11678	0.12457	0.10931	0.10636	0.11905	0.14259	0.11917	0.13135	0.11458	0.09494	0.10597	0.11824	0

## Sheet: pvalues
	SM	MAD13	MAD15	Fres	Clovis	Exe	GLA	GG	MV	SanDiego	Tj	Tucs	Nog	LC	Alamagordo	Amac16_P	TapaN	Lubbock	Bexar	H11	NO11	Tam	Sar	FM	NK	KW16	Mia	PBC	Mel	Orl	DB	Bb	WashDC	PR	Saint.Thomas	SV	TRI
SM	*
MAD13	0.15918+-0.0107	*
MAD15	0.06934+-0.0081	0.10645+-0.0094	*
Fres	0.01465+-0.0044	0.00195+-0.0014	0.00488+-0.0020	*
Clovis	0.00000+-0.0000	0.00098+-0.0010	0.00000+-0.0000	0.00000+-0.0000	*
Exe	0.00000+-0.0000	0.00000+-0.0000	0.00000+-0.0000	0.00000+-0.0000	0.00000+-0.0000	*
GLA	0.00098+-0.0010	0.00195+-0.0014	0.00000+-0.0000	0.00000+-0.0000	0.00293+-0.0016	0.00000+-0.0000	*
GG	0.00000+-0.0000	0.00000+-0.0000	0.00000+-0.0000	0.00000+-0.0000	0.00000+-0.0000	0.00000+-0.0000	0.00000+-0.0000	*
MV	0.00000+-0.0000	0.00000+-0.0000	0.00000+-0.0000	0.00000+-0.0000	0.00000+-0.0000	0.00000+-0.0000	0.00000+-0.0000	0.00000+-0.0000	*
SanDiego	0.00000+-0.0000	0.00000+-0.0000	0.00000+-0.0000	0.00000+-0.0000	0.00000+-0.0000	0.00000+-0.0000	0.00000+-0.0000	0.00000+-0.0000	0.00000+-0.0000	*
Tj	0.00000+-0.0000	0.00000+-0.0000	0.00000+-0.0000	0.00000+-0.0000	0.00000+-0.0000	0.00000+-0.0000	0.00000+-0.0000	0.00000+-0.0000	0.00000+-0.0000	0.00000+-0.0000	*
Tucs	0.00000+-0.0000	0.00000+-0.0000	0.00000+-0.0000	0.00000+-0.0000	0.00000+-0.0000	0.00000+-0.0000	0.00000+-0.0000	0.00000+-0.0000	0.00000+-0.0000	0.00000+-0.0000	0.00000+-0.0000	*
Nog	0.00000+-0.0000	0.00000+-0.0000	0.00000+-0.0000	0.00000+-0.0000	0.00195+-0.0014	0.00000+-0.0000	0.00000+-0.0000	0.00000+-0.0000	0.00000+-0.0000	0.00000+-0.0000	0.00000+-0.0000	0.00000+-0.0000	*
LC	0.00000+-0.0000	0.00000+-0.0000	0.00000+-0.0000	0.00000+-0.0000	0.00293+-0.0016	0.00000+-0.0000	0.00195+-0.0014	0.00000+-0.0000	0.00000+-0.0000	0.00000+-0.0000	0.00000+-0.0000	0.00000+-0.0000	0.00098+-0.0010	*
Alamagordo	0.00293+-0.0016	0.00098+-0.0010	0.00000+-0.0000	0.00000+-0.0000	0.00586+-0.0022	0.00195+-0.0014	0.00586+-0.0022	0.00000+-0.0000	0.00000+-0.0000	0.00098+-0.0010	0.00000+-0.0000	0.00098+-0.0010	0.00000+-0.0000	0.03223+-0.0040	*
Amac16_P	0.00000+-0.0000	0.00000+-0.0000	0.00000+-0.0000	0.00000+-0.0000	0.00000+-0.0000	0.00000+-0.0000	0.00000+-0.0000	0.00000+-0.0000	0.00000+-0.0000	0.00000+-0.0000	0.00000+-0.0000	0.00000+-0.0000	0.00000+-0.0000	0.00000+-0.0000	0.00195+-0.0014	*
TapaN	0.00000+-0.0000	0.00000+-0.0000	0.00000+-0.0000	0.00000+-0.0000	0.00000+-0.0000	0.00000+-0.0000	0.00000+-0.0000	0.00000+-0.0000	0.00000+-0.0000	0.00000+-0.0000	0.00000+-0.0000	0.00000+-0.0000	0.00000+-0.0000	0.00000+-0.0000	0.00000+-0.0000	0.00000+-0.0000	*
Lubbock	0.00000+-0.0000	0.00000+-0.0000	0.00000+-0.0000	0.00000+-0.0000	0.00000+-0.0000	0.00000+-0.0000	0.00098+-0.0010	0.00000+-0.0000	0.00000+-0.0000	0.00000+-0.0000	0.00000+-0.0000	0.00000+-0.0000	0.00000+-0.0000	0.00000+-0.0000	0.00391+-0.0019	0.00000+-0.0000	0.00000+-0.0000	*
Bexar	0.00098+-0.0010	0.00098+-0.0010	0.00000+-0.0000	0.00000+-0.0000	0.00000+-0.0000	0.00000+-0.0000	0.00098+-0.0010	0.00000+-0.0000	0.00000+-0.0000	0.00000+-0.0000	0.00000+-0.0000	0.00000+-0.0000	0.00000+-0.0000	0.00098+-0.0010	0.00195+-0.0014	0.00000+-0.0000	0.00000+-0.0000	0.00000+-0.0000	*
H11	0.00000+-0.0000	0.00098+-0.0010	0.00000+-0.0000	0.00000+-0.0000	0.00000+-0.0000	0.00000+-0.0000	0.00000+-0.0000	0.00000+-0.0000	0.00000+-0.0000	0.00000+-0.0000	0.00000+-0.0000	0.00000+-0.0000	0.00000+-0.0000	0.00000+-0.0000	0.00195+-0.0014	0.00000+-0.0000	0.00000+-0.0000	0.00000+-0.0000	0.00000+-0.0000	*
NO11	0.00000+-0.0000	0.00000+-0.0000	0.00000+-0.0000	0.00000+-0.0000	0.00000+-0.0000	0.00000+-0.0000	0.00000+-0.0000	0.00000+-0.0000	0.00000+-0.0000	0.00000+-0.0000	0.00000+-0.0000	0.00000+-0.0000	0.00000+-0.0000	0.00000+-0.0000	0.00098+-0.0010	0.00000+-0.0000	0.00000+-0.0000	0.00000+-0.0000	0.00000+-0.0000	0.00000+-0.0000	*
Tam	0.00000+-0.0000	0.00000+-0.0000	0.00000+-0.0000	0.00000+-0.0000	0.00000+-0.0000	0.00000+-0.0000	0.00000+-0.0000	0.00000+-0.0000	0.00000+-0.0000	0.00000+-0.0000	0.00000+-0.0000	0.00000+-0.0000	0.00000+-0.0000	0.00000+-0.0000	0.00000+-0.0000	0.00000+-0.0000	0.00000+-0.0000	0.00000+-0.0000	0.00000+-0.0000	0.00000+-0.0000	0.00000+-0.0000	*
Sar	0.00000+-0.0000	0.00000+-0.0000	0.00000+-0.0000	0.00000+-0.0000	0.00000+-0.0000	0.00000+-0.0000	0.00000+-0.0000	0.00000+-0.0000	0.00000+-0.0000	0.00000+-0.0000	0.00000+-0.0000	0.00000+-0.0000	0.00000+-0.0000	0.00000+-0.0000	0.00098+-0.0010	0.00000+-0.0000	0.00000+-0.0000	0.00000+-0.0000	0.00000+-0.0000	0.00000+-0.0000	0.00000+-0.0000	0.00000+-0.0000	*
FM	0.00000+-0.0000	0.00000+-0.0000	0.00000+-0.0000	0.00000+-0.0000	0.00000+-0.0000	0.00000+-0.0000	0.00000+-0.0000	0.00000+-0.0000	0.00000+-0.0000	0.00000+-0.0000	0.00000+-0.0000	0.00000+-0.0000	0.00000+-0.0000	0.00000+-0.0000	0.00195+-0.0014	0.00000+-0.0000	0.00000+-0.0000	0.00000+-0.0000	0.00000+-0.0000	0.00000+-0.0000	0.00000+-0.0000	0.00000+-0.0000	0.00000+-0.0000	*
NK	0.00000+-0.0000	0.00000+-0.0000	0.00000+-0.0000	0.00000+-0.0000	0.00000+-0.0000	0.00000+-0.0000	0.00000+-0.0000	0.00000+-0.0000	0.00000+-0.0000	0.00000+-0.0000	0.00000+-0.0000	0.00000+-0.0000	0.00000+-0.0000	0.00000+-0.0000	0.00000+-0.0000	0.00000+-0.0000	0.00000+-0.0000	0.00000+-0.0000	0.00000+-0.0000	0.00000+-0.0000	0.00000+-0.0000	0.00000+-0.0000	0.00000+-0.0000	0.00000+-0.0000	*
KW16	0.00000+-0.0000	0.00000+-0.0000	0.00000+-0.0000	0.00000+-0.0000	0.00000+-0.0000	0.00000+-0.0000	0.00000+-0.0000	0.00098+-0.0010	0.00000+-0.0000	0.00000+-0.0000	0.00000+-0.0000	0.00000+-0.0000	0.00000+-0.0000	0.00000+-0.0000	0.00098+-0.0010	0.00000+-0.0000	0.00000+-0.0000	0.00000+-0.0000	0.00000+-0.0000	0.00000+-0.0000	0.00000+-0.0000	0.00000+-0.0000	0.00000+-0.0000	0.00000+-0.0000	0.00000+-0.0000	*
Mia	0.00000+-0.0000	0.00098+-0.0010	0.00000+-0.0000	0.00000+-0.0000	0.00000+-0.0000	0.00000+-0.0000	0.00098+-0.0010	0.00000+-0.0000	0.00000+-0.0000	0.00000+-0.0000	0.00000+-0.0000	0.00000+-0.0000	0.00000+-0.0000	0.00000+-0.0000	0.00098+-0.0010	0.00000+-0.0000	0.00000+-0.0000	0.00000+-0.0000	0.00000+-0.0000	0.00000+-0.0000	0.00000+-0.0000	0.00000+-0.0000	0.00000+-0.0000	0.00000+-0.0000	0.00000+-0.0000	0.00391+-0.0019	*
PBC	0.00000+-0.0000	0.00000+-0.0000	0.00000+-0.0000	0.00000+-0.0000	0.00000+-0.0000	0.00000+-0.0000	0.00000+-0.0000	0.00000+-0.0000	0.00000+-0.0000	0.00000+-0.0000	0.00000+-0.0000	0.00000+-0.0000	0.00000+-0.0000	0.00000+-0.0000	0.00000+-0.0000	0.00000+-0.0000	0.00000+-0.0000	0.00000+-0.0000	0.00000+-0.0000	0.00000+-0.0000	0.00000+-0.0000	0.00000+-0.0000	0.00000+-0.0000	0.00000+-0.0000	0.00000+-0.0000	0.00000+-0.0000	0.00977+-0.0036	*
Mel	0.00000+-0.0000	0.00000+-0.0000	0.00000+-0.0000	0.00000+-0.0000	0.00000+-0.0000	0.00000+-0.0000	0.00000+-0.0000	0.00000+-0.0000	0.00000+-0.0000	0.00000+-0.0000	0.00000+-0.0000	0.00000+-0.0000	0.00000+-0.0000	0.00000+-0.0000	0.00098+-0.0010	0.00000+-0.0000	0.00000+-0.0000	0.00000+-0.0000	0.00000+-0.0000	0.00000+-0.0000	0.00000+-0.0000	0.00000+-0.0000	0.00000+-0.0000	0.00098+-0.0010	0.00000+-0.0000	0.00000+-0.0000	0.00391+-0.0019	0.00000+-0.0000	*
Orl	0.00000+-0.0000	0.00000+-0.0000	0.00000+-0.0000	0.00000+-0.0000	0.00000+-0.0000	0.00000+-0.0000	0.00098+-0.0010	0.00000+-0.0000	0.00000+-0.0000	0.00000+-0.0000	0.00000+-0.0000	0.00000+-0.0000	0.00000+-0.0000	0.00000+-0.0000	0.00000+-0.0000	0.00000+-0.0000	0.00000+-0.0000	0.00000+-0.0000	0.00000+-0.0000	0.00000+-0.0000	0.00000+-0.0000	0.00000+-0.0000	0.00000+-0.0000	0.00000+-0.0000	0.00000+-0.0000	0.00000+-0.0000	0.00098+-0.0010	0.00000+-0.0000	0.00000+-0.0000	*
DB	0.00000+-0.0000	0.00000+-0.0000	0.00000+-0.0000	0.00000+-0.0000	0.00000+-0.0000	0.00000+-0.0000	0.00000+-0.0000	0.00000+-0.0000	0.00000+-0.0000	0.00000+-0.0000	0.00000+-0.0000	0.00000+-0.0000	0.00000+-0.0000	0.00000+-0.0000	0.00000+-0.0000	0.00000+-0.0000	0.00000+-0.0000	0.00000+-0.0000	0.00000+-0.0000	0.00000+-0.0000	0.00000+-0.0000	0.00000+-0.0000	0.00000+-0.0000	0.00000+-0.0000	0.00000+-0.0000	0.00000+-0.0000	0.00098+-0.0010	0.00000+-0.0000	0.00000+-0.0000	0.00000+-0.0000	*
Bb	0.00000+-0.0000	0.00000+-0.0000	0.00000+-0.0000	0.00000+-0.0000	0.00000+-0.0000	0.00000+-0.0000	0.00000+-0.0000	0.00000+-0.0000	0.00000+-0.0000	0.00000+-0.0000	0.00000+-0.0000	0.00000+-0.0000	0.00000+-0.0000	0.00000+-0.0000	0.00293+-0.0016	0.00000+-0.0000	0.00000+-0.0000	0.00000+-0.0000	0.00000+-0.0000	0.00000+-0.0000	0.00000+-0.0000	0.00000+-0.0000	0.00000+-0.0000	0.00000+-0.0000	0.00000+-0.0000	0.00000+-0.0000	0.00000+-0.0000	0.00000+-0.0000	0.00000+-0.0000	0.00000+-0.0000	0.00000+-0.0000	*
WashDC	0.00000+-0.0000	0.00000+-0.0000	0.00000+-0.0000	0.00000+-0.0000	0.00000+-0.0000	0.00000+-0.0000	0.00000+-0.0000	0.00000+-0.0000	0.00000+-0.0000	0.00000+-0.0000	0.00000+-0.0000	0.00000+-0.0000	0.00000+-0.0000	0.00098+-0.0010	0.00000+-0.0000	0.00000+-0.0000	0.00000+-0.0000	0.00000+-0.0000	0.00000+-0.0000	0.00000+-0.0000	0.00000+-0.0000	0.00000+-0.0000	0.00000+-0.0000	0.00000+-0.0000	0.00000+-0.0000	0.00000+-0.0000	0.00000+-0.0000	0.00000+-0.0000	0.00000+-0.0000	0.00000+-0.0000	0.00000+-0.0000	0.00000+-0.0000	*
PR	0.00000+-0.0000	0.00000+-0.0000	0.00000+-0.0000	0.00000+-0.0000	0.00000+-0.0000	0.00000+-0.0000	0.00000+-0.0000	0.00000+-0.0000	0.00000+-0.0000	0.00000+-0.0000	0.00000+-0.0000	0.00000+-0.0000	0.00000+-0.0000	0.00000+-0.0000	0.00195+-0.0014	0.00000+-0.0000	0.00000+-0.0000	0.00000+-0.0000	0.00000+-0.0000	0.00000+-0.0000	0.00000+-0.0000	0.00000+-0.0000	0.00000+-0.0000	0.00000+-0.0000	0.00000+-0.0000	0.00000+-0.0000	0.00000+-0.0000	0.00000+-0.0000	0.00000+-0.0000	0.00000+-0.0000	0.00000+-0.0000	0.00000+-0.0000	0.00000+-0.0000	*
Saint.Thomas	0.00000+-0.0000	0.00000+-0.0000	0.00000+-0.0000	0.00000+-0.0000	0.00000+-0.0000	0.00000+-0.0000	0.00098+-0.0010	0.00000+-0.0000	0.00000+-0.0000	0.00000+-0.0000	0.00000+-0.0000	0.00000+-0.0000	0.00000+-0.0000	0.00000+-0.0000	0.00195+-0.0014	0.00000+-0.0000	0.00000+-0.0000	0.00000+-0.0000	0.00000+-0.0000	0.00000+-0.0000	0.00000+-0.0000	0.00000+-0.0000	0.00000+-0.0000	0.00000+-0.0000	0.00000+-0.0000	0.00000+-0.0000	0.00000+-0.0000	0.00000+-0.0000	0.00000+-0.0000	0.00000+-0.0000	0.00000+-0.0000	0.00000+-0.0000	0.00000+-0.0000	0.00000+-0.0000	*
SV	0.00000+-0.0000	0.00000+-0.0000	0.00000+-0.0000	0.00000+-0.0000	0.00098+-0.0010	0.00000+-0.0000	0.00000+-0.0000	0.00000+-0.0000	0.00000+-0.0000	0.00000+-0.0000	0.00000+-0.0000	0.00000+-0.0000	0.00000+-0.0000	0.00098+-0.0010	0.00000+-0.0000	0.00000+-0.0000	0.00000+-0.0000	0.00000+-0.0000	0.00000+-0.0000	0.00000+-0.0000	0.00000+-0.0000	0.00000+-0.0000	0.00000+-0.0000	0.00000+-0.0000	0.00000+-0.0000	0.00000+-0.0000	0.00000+-0.0000	0.00000+-0.0000	0.00000+-0.0000	0.00000+-0.0000	0.00000+-0.0000	0.00000+-0.0000	0.00000+-0.0000	0.00000+-0.0000	0.00000+-0.0000	*
TRI	0.00000+-0.0000	0.00000+-0.0000	0.00000+-0.0000	0.00000+-0.0000	0.00000+-0.0000	0.00000+-0.0000	0.00098+-0.0010	0.00000+-0.0000	0.00000+-0.0000	0.00000+-0.0000	0.00000+-0.0000	0.00000+-0.0000	0.00000+-0.0000	0.00000+-0.0000	0.00000+-0.0000	0.00000+-0.0000	0.00000+-0.0000	0.00000+-0.0000	0.00000+-0.0000	0.00000+-0.0000	0.00000+-0.0000	0.00000+-0.0000	0.00000+-0.0000	0.00000+-0.0000	0.00000+-0.0000	0.00000+-0.0000	0.00000+-0.0000	0.00000+-0.0000	0.00000+-0.0000	0.00000+-0.0000	0.00000+-0.0000	0.00000+-0.0000	0.00000+-0.0000	0.00000+-0.0000	0.00000+-0.0000	0.00000+-0.0000	*
