# Supplementary material for: Evidence for serial founder events during the colonization of North America by the yellow fever mosquito, Aedes aegypti
Source: Ecol Evol. 2022 May 13;12(5):e8896. doi: 10.1002/ece3.8896 (PMC9102526; doi:10.1002/ece3.8896)
Supplement: Supplementary file 1 — Appendix S1 [file ECE3-12-e8896-s001.zip › ece38896-sup-0010-TableS6.xlsx]

## Sheet: Sheet1
Spatial models							Non-spatial model
	K=1	K=2	K=3	K=4				K=1	K=2	K=3	K=4
Layer 1	1	0.244381	0.0203513	0.00751517			Layer 1	1	0.458263	0.126524	0.215557
Layer 2	0	0.755619	0.966366	0.0379407			Layer 2	0	0.541737	0.232013	0.623685
Layer 3	0	0	0.013283	0.916047			Layer 3	0	0	0.641463	0.020404
Layer 4	0	0	0	0.0384971			Layer 4	0	0	0	0.140354
	K=1	K=2	K=3	K=4				K=1	K=2	K=3	K=4
Layer 1	1	0.0230977	0.0701516	0.903886			Layer 1	1	0.451929	0.07745	0.517864
Layer 2	0	0.976902	0.0109665	0.0764608			Layer 2	0	0.548071	0.787724	0.371919
Layer 3	0	0	0.918882	0.0108365			Layer 3	0	0	0.134826	0.0245746
Layer 4	0	0	0	0.00881697			Layer 4	0	0	0	0.0856422
	K=1	K=2	K=3	K=4				K=1	K=2	K=3	K=4
Layer 1	1	0.017781	0.918728	0.00791722			Layer 1	1	0.454837	0.540253	0.0893233
Layer 2	0	0.982219	0.0655485	0.188069			Layer 2	0	0.545163	0.447761	0.740977
Layer 3	0	0	0.0157234	0.0136862			Layer 3	0	0	0.0119857	0.0318221
Layer 4	0	0	0	0.790327			Layer 4	0	0	0	0.137877
