# Supplementary material for: Evidence for serial founder events during the colonization of North America by the yellow fever mosquito, Aedes aegypti
Source: Ecol Evol. 2022 May 13;12(5):e8896. doi: 10.1002/ece3.8896 (PMC9102526; doi:10.1002/ece3.8896)
Supplement: Supplementary file 1 — Appendix S1 [file ECE3-12-e8896-s001.zip › ece38896-sup-0011-DatasetS1.txt]

NAm7
AC1
AC2
AC4
AC5
CT2
AG1
AG2
AG5
A1
A9
B2
B3
Pop
SM_003 ,  197209 188188 128128 148156 184184 117127 133143 178178 158158 182194 113113 166175
SM_004 ,  197197 188188 128130 148159 184188 121127 115143 168178 168171 182191 113113 166175
SM_005 ,  197197 188188 130130 159159 184184 117127 115133 168178 158168 182191 113113 175175
SM_006 ,  197197 188188 130130 148158 184188 117127 133145 178178 158158 182191 113113 175175
SM_007 ,  197197 188188 130130 156159 184184 121127 137143 168178 158162 191194 113113 175175
SM_008 ,  197209 188190 128128 148156 184184 127127 137143 178178 158158 191194 113113 172175
SM_009 ,  197197 188188 130130 158159 184184 121121 149149 176176 158158 182191 107113 175175
SM_010 ,  197197 184188 128130 158159 184184 121127 115133 178178 168171 182182 113113 166175
SM_011 ,  197201 184190 130130 156158 184184 117127 115115 168178 158168 194194 113113 148175
SM_012 ,  209209 188188 128128 148156 184184 115121 143143 178178 158158 188194 113113 166172
SM_013 ,  197197 188188 128128 159159 184184 121127 143145 178178 168168 182191 113113 175175
SM_014 ,  197197 188188 130130 158159 184184 121121 149149 176178 158158 182191 113113 175175
SM_015 ,  197209 188188 128130 157158 184188 117117 115115 172176 158162 182182 107113 166175
SM_016 ,  197197 188188 000000 157157 184184 115117 143149 176176 158162 000000 107113 175175
SM_017 ,  197197 188188 130130 159159 184184 121127 115133 168178 158168 182191 113113 175175
SM_018 ,  197197 188188 128130 157158 184184 117127 137143 166178 162168 182188 113113 148175
SM2_023 ,  197209 188190 128128 148156 184184 127127 137143 178178 158162 188194 113113 175175
SM2_024 ,  197197 188188 128130 157159 184184 117127 145149 176178 158168 191191 113113 175175
SM2_025 ,  197209 188188 128130 148158 184188 121127 143145 172178 162168 182194 113113 148166
SM2_026 ,  201209 188188 128128 148160 184188 121127 141143 168178 158162 182182 113113 166175
SM2_027 ,  197197 188188 130130 158159 184184 121121 143149 176176 158158 182191 107113 175175
SM2_031 ,  197197 188190 128130 158160 184184 121127 115115 172178 158162 182182 113113 166175
Pop
Mad15_001 ,  197209 184188 128128 148159 184184 117121 115143 166176 162162 182194 113113 175175
Mad15_002 ,  197209 188188 128128 148160 184184 117119 115143 176178 162168 191194 107113 148172
Mad15_003 ,  197209 188188 128128 160160 184188 115117 143143 178178 158168 182182 113113 166166
Mad15_004 ,  197209 188188 130130 156158 184188 115115 115145 176178 162162 182182 113113 175175
Mad15_005 ,  197197 188188 128128 148158 184188 117121 137143 176178 162168 182182 113113 148175
Mad15_006 ,  197209 188188 128128 158160 184184 117127 115115 172178 158158 182188 113113 148175
Mad15_007 ,  197197 188188 128128 158160 184188 115121 115143 176178 158168 182182 113113 166175
Mad15_008 ,  197197 184188 128128 160160 184184 127127 115145 176178 162168 182182 113113 166172
Mad15_009 ,  197209 188190 128128 158159 184184 121127 115137 166176 162168 182182 113113 175175
Mad15_010 ,  197209 188190 128128 159159 184184 121127 115143 168178 158168 182182 113113 166166
Mad15_011 ,  197201 188188 128128 158158 184184 121127 115143 166166 162162 182191 113113 175175
Mad15_012 ,  197201 184190 128128 158159 184184 115127 115143 168168 158158 182182 113113 166175
Mad15_013 ,  197197 184188 128128 148148 184184 115115 145149 176178 162168 191194 113113 148166
Mad15_014 ,  209209 184188 128128 156159 184184 117127 143145 178178 158162 182188 113113 172175
Mad15_015 ,  197201 184188 128128 158158 184184 115127 115143 168168 158158 182182 113113 166175
Mad15_016 ,  197201 188188 128128 148158 184184 121121 145145 168172 158162 182182 113113 172175
Mad15_017 ,  197197 184184 128128 148160 184188 117121 115137 168178 158162 191194 113113 175175
Mad15_018 ,  197201 188188 128128 158161 184184 121127 143143 168178 162162 182194 113113 148172
Mad15_019 ,  197197 184188 128128 148160 184184 115121 143145 178178 158162 182194 107113 148166
Mad15_020 ,  197197 184188 128128 158160 184184 127127 115115 178178 158168 182182 113113 148166
Mad15_021 ,  197209 184188 000000 148158 184188 127127 115115 178178 158162 000000 113113 175175
Mad15_022 ,  197201 184188 000000 148154 184188 117127 115143 178178 158168 000000 107113 148166
Mad15_023 ,  197197 188188 128128 160160 184184 121121 115143 168178 162162 182182 113113 166175
Mad15_024 ,  197197 188188 128128 159159 184184 115115 115133 166178 162162 188194 113113 148166
Mad15_025 ,  197197 188188 128128 156160 184188 117121 143145 178178 158158 182194 113113 166172
Mad15_026 ,  197209 188188 128128 158160 188188 117121 115143 168178 162162 182182 107113 166172
Mad15_027 ,  197197 188188 000000 154158 184188 117117 145145 178178 158158 000000 113113 148175
Mad15_028 ,  201209 184188 128128 159159 184184 127127 143145 172176 158162 191194 113113 172175
Mad15_029 ,  197197 184188 128130 158159 184188 117121 115137 178178 158162 182182 113113 175175
Mad15_030 ,  197209 184188 130130 158159 184184 121127 115137 178178 162162 182191 113113 175175
Mad15_031 ,  197197 188188 128128 148160 184184 121127 115115 168178 158162 191191 113113 148166
Mad15_032 ,  197197 188188 130130 156160 184184 121127 115143 168172 158162 191194 107113 148148
Mad15_033 ,  197209 184188 128128 157159 184184 115121 115133 172176 158162 182182 113113 148166
Mad15_034 ,  197201 188188 128128 159160 184184 121121 115137 178178 158168 182194 113113 148166
Mad15_035 ,  197209 184188 130130 159160 184184 117127 115145 166176 162168 182191 113113 148166
Mad15_036 ,  209209 184188 128128 158158 184184 127127 115115 176178 162168 182194 113113 172175
Mad15_037 ,  197209 184188 128128 148158 184184 117121 143143 172178 158162 182182 113113 166166
Mad15_038 ,  197209 188188 128128 157159 184184 115127 143163 166178 158162 000000 113113 166175
Mad15_039 ,  197197 188188 128128 148148 184188 117121 115137 178178 158162 182182 113113 172172
Mad15_040 ,  197197 188188 130130 156159 184184 115121 143145 166178 162162 182191 113113 175175
Pop
Clovis_001 ,  197209 186186 128128 158164 184184 115115 115129 166166 158171 182188 113113 166175
Clovis_002 ,  197209 186186 128128 158164 184184 115115 115115 166166 158171 182191 113113 166175
Clovis_003 ,  201201 186188 128128 158158 184184 115117 115129 168168 158171 182182 113113 172172
Clovis_004 ,  197201 188188 128128 164164 184184 117117 115129 178178 158171 182182 113113 166175
Clovis_005 ,  195201 188188 128128 158161 184184 117117 115115 178178 158171 182188 113113 166175
Clovis_006 ,  197201 188188 128128 164164 184184 117117 129129 178178 158171 182182 113113 166175
Clovis_007 ,  197209 186188 128128 164164 184184 115117 115115 166166 158171 182188 113113 166175
Clovis_008 ,  197201 188188 128128 156164 184184 117117 115129 166168 158158 182182 113113 166172
Clovis_009 ,  195201 186186 128128 158161 184188 115115 115129 166166 158168 182188 113113 172175
Clovis_010 ,  197197 186188 128128 156156 184184 115117 115129 178178 158171 182182 095113 166175
Clovis_011 ,  197197 186186 128128 157161 184188 115115 115129 172178 168168 182188 113113 172172
Clovis_012 ,  197201 186186 128128 158164 184184 115115 115129 168172 158171 182182 113113 166175
Clovis_013 ,  197201 186188 128128 161164 184188 115117 129129 166176 168168 182182 113113 172172
Clovis_014 ,  197201 188188 128128 158160 184184 117117 115129 170172 168171 182182 113113 166166
Clovis_015 ,  195197 188188 128128 156161 184184 117117 129129 168178 158168 188188 113113 166175
Clovis_016 ,  195197 186188 128128 158164 184184 115119 115129 166172 158171 182191 113113 166175
Clovis_017 ,  197201 184188 128128 158164 184184 117119 117129 170178 168171 188191 113113 166166
Clovis_018 ,  197197 188188 128128 156158 184184 117117 115129 178178 171171 182188 095113 166166
Clovis_019 ,  195197 188188 128128 156158 184184 117117 129129 168168 158168 191194 113113 175175
Clovis_020 ,  197201 186188 128128 156156 184184 115117 115115 166166 158171 182194 113113 166172
Clovis_029 ,  195201 186188 128128 158158 184184 115117 115129 166166 158158 182188 113113 172175
Clovis_030 ,  197201 186188 128128 158160 184184 115117 117129 168176 158171 182191 113113 172172
Clovis_031 ,  197201 186188 128128 156158 184184 115117 115129 166176 158171 182188 113113 166172
Clovis_032 ,  195197 186188 128128 156158 184184 115117 115117 168178 158168 188188 113113 172175
Clovis_033 ,  197197 188188 128128 156158 184184 117117 115115 168178 168168 182188 095113 166175
Clovis_034 ,  197201 186186 128128 156158 184184 115119 115129 166166 158168 188194 113113 166175
Clovis_035 ,  197201 184188 128128 156158 184184 119127 129129 170178 158168 182188 113113 172172
Clovis_036 ,  195197 184186 128128 158158 184184 119119 115129 166178 158171 188191 095113 166172
Clovis_038 ,  197201 184188 128128 158158 184184 117119 129129 166166 158168 182191 113113 166172
Clovis_039 ,  195195 188188 128128 156158 184184 117117 129129 166176 158171 182188 113113 166175
Clovis_040 ,  195197 184186 128128 156157 184184 115119 129129 172176 158158 182182 113113 172175
Clovis_041 ,  197201 184186 128128 157158 184184 115119 129129 166168 158168 182191 113113 172175
Clovis_042 ,  197201 184184 128128 157158 184184 119119 115129 172178 158168 182191 113113 172172
Clovis_043 ,  201201 184188 128128 158158 184184 117119 115115 172176 158168 182182 113113 172175
Clovis_044 ,  197197 184188 128128 158160 184184 117119 129129 166168 158171 188191 113113 166172
Clovis_045 ,  201201 188188 128128 158164 184184 117117 129129 166166 158158 182191 113113 172175
Clovis_046 ,  195195 186188 128128 158164 184184 115119 115115 166172 158171 191191 113113 175175
Clovis_047 ,  201201 188188 128128 158164 184184 127127 129129 168168 171171 182182 113113 166166
Clovis_048 ,  195197 188188 128128 156158 184188 117119 129129 166178 158158 182188 113113 175175
Clovis_049 ,  195195 186188 128128 161161 188188 115117 129129 178178 158171 182182 113113 166175
Pop
Fres_008 ,  197197 188188 128128 159159 184184 127127 115115 168168 162162 182188 113113 166172
Fres_009 ,  197209 188188 128130 156159 184184 121121 115129 172176 158168 191191 113113 175175
Fres_010 ,  197197 188188 128128 159159 184184 121127 115129 172172 162162 191191 113113 166166
Fres_011 ,  197197 188188 128128 159159 184184 115121 115129 168176 158168 182191 113113 166175
Fres_012 ,  197197 188190 128130 158158 184184 127127 115115 172178 158158 191191 113113 172175
Fres_013 ,  197197 186188 128128 158159 184184 115121 115133 172178 158162 182182 113113 166172
Fres_014 ,  197197 188190 128130 148156 184188 127127 115115 172178 158158 191191 113113 172172
Fres_015 ,  197197 188188 128130 156158 184184 127127 115143 170178 158158 191191 113113 172175
Fres_016 ,  209209 186188 128128 158158 184188 119121 129129 172172 162162 188191 095107 175175
Fres_017 ,  195197 186188 128128 158158 184188 121121 133145 176178 158162 182182 107113 172175
Fres_021 ,  195209 186188 128128 158159 184188 119127 143145 172176 158162 194194 107113 172175
Fres_022 ,  197201 188190 128128 158159 184184 121127 115145 176176 158162 191194 113113 166172
Fres_023 ,  197197 188188 128128 159159 184184 121127 115143 176178 162162 182191 113113 166166
Fres_024 ,  197197 188188 128128 158159 184184 121127 115129 168172 162162 191191 113113 166175
Fres_025 ,  197209 188188 128128 159161 184188 121127 115115 166178 162162 188191 113113 166166
Fres_026A ,  197197 184188 128130 164164 184184 117117 115129 166172 158158 182188 095095 172175
Fres_026B ,  197197 188190 128130 154156 184184 119127 115115 172176 158158 188191 113113 175175
Fres_027 ,  197209 188188 128130 158159 184184 127127 143145 178178 158162 191191 113113 172175
Fres_028 ,  195195 186188 128130 000000 184184 115117 115115 166172 158168 182182 113113 148175
Fres_029 ,  209209 188188 128128 156158 184184 117117 129129 166172 158158 182182 113113 172175
Fres_030 ,  195209 188188 128130 152159 184184 115117 129129 172172 158162 182191 113113 148175
Fres_031 ,  197197 188190 130130 157160 184184 117127 115115 168168 158158 182191 113113 148148
Fres_032 ,  197209 184188 128130 156156 184184 115115 115143 166166 158162 191191 095113 175175
Fres_033 ,  197197 188188 130130 156160 184184 115121 115143 166168 158158 182191 113113 175175
Fres_034 ,  197209 188190 130130 156160 184184 121127 115115 168176 158158 182182 113113 175175
Fres_035 ,  197209 184188 128130 156160 184184 121127 129137 166172 158171 182182 113113 148172
Fres_037 ,  197201 186188 130130 148158 184184 115127 115115 170172 158168 182182 113113 148175
Pop
Exe_001 ,  201203 184188 128130 147147 186186 117121 115119 166172 156168 188188 113113 166166
Exe_002 ,  201203 188190 128130 147148 184184 117117 115119 168176 168168 182182 113113 148166
Exe_003 ,  201203 188190 128128 147147 186186 117117 115119 166172 159168 182191 113113 166166
Exe_004 ,  201203 184188 128130 147148 184186 117121 119119 172176 168168 182188 113113 148166
Exe_005 ,  201203 184188 128128 147148 184184 117121 119119 168168 156156 182188 113113 166166
Exe_006 ,  202203 188190 128130 147147 184184 117117 115115 166176 168168 182191 113113 166166
Exe_007 ,  201201 184184 128128 147147 186186 121121 115119 172172 168168 188188 113113 166166
Exe_008 ,  201203 184188 128130 147147 184184 117121 119119 172176 168168 182182 113113 148166
Exe_009 ,  201203 184188 128130 147147 186186 117121 119119 168176 159159 182188 113113 148166
Exe_010 ,  201203 188190 128128 147148 184186 117117 115119 172176 159159 188191 113113 166166
Exe_011 ,  203203 188190 128130 147148 184184 117117 115115 166176 168168 182191 113113 166166
Exe_013 ,  201203 188190 128128 147147 184186 117117 115119 166176 156168 182191 113113 166166
Exe_014 ,  201203 184190 128130 148148 184184 117121 119119 166172 156156 188191 113113 166166
Exe_015 ,  202203 188190 128128 147148 184186 117117 115119 172172 159168 182182 113113 166166
Exe_016 ,  201201 184188 128130 147147 184184 117121 119119 168176 168168 182188 113113 148166
Exe_017 ,  201203 184184 130130 147147 184186 117121 119119 166176 156168 188191 113113 148166
Exe_018 ,  201203 188190 128128 148148 184184 117117 115115 166176 168168 191191 113113 166166
Exe_019 ,  201203 184188 130130 147147 184186 117121 115119 166168 156156 191191 113113 148166
Exe_020 ,  201203 184190 128128 147148 184186 117121 115119 168172 156168 182188 113113 166166
Exe_021 ,  201203 188190 128128 147148 184184 117117 119119 172172 156168 182188 113113 166166
Exe_022 ,  203203 184188 128130 147147 186186 117121 115115 166172 159159 182191 113113 148166
Exe_023 ,  202203 184190 128130 147148 184184 117117 119119 168176 156168 182191 113113 166166
Exe_024 ,  201203 184188 128130 147147 186186 117121 115115 166172 159168 188191 113113 148166
Pop
Ro_001 ,  197209 188188 128130 147161 188188 119121 115115 176178 159162 182182 104107 166175
Ro_002 ,  197209 188188 128128 159159 184184 119121 117137 168176 171171 182188 107113 166172
Ro_003 ,  197209 188188 128128 156158 184188 121121 115129 168176 159171 182182 107107 166172
Ro_004 ,  197197 186188 128128 158159 184188 115119 115115 166166 159171 182182 107113 166172
Ro_005 ,  197211 184186 128128 156158 184184 115121 129141 166168 162171 182191 107113 166175
Ro_006 ,  197197 188188 128128 158158 184188 119119 115151 176178 159171 182191 113113 166172
Ro_007 ,  197209 188188 128128 158158 184188 117121 115129 172176 168171 182182 113113 148166
Ro_008 ,  197211 188188 128128 147158 188188 117121 141141 166168 159171 182191 107113 166175
Ro_009 ,  197197 188188 128130 158158 184188 119119 115151 176178 162171 182191 113113 172175
Ro_010 ,  197209 188188 128128 158158 184188 121121 115141 172178 168171 182182 107113 166175
Ro_011 ,  209211 184188 128128 158158 184188 121121 115141 172178 168171 182188 107113 166175
Ro_012 ,  197209 186188 128128 147158 184188 115119 115115 172172 159171 182191 104107 172172
Ro_013 ,  197209 184184 128128 158158 188190 121121 115115 172172 168168 182194 107113 166166
Ro_014 ,  209209 188188 128128 158158 190190 119121 115131 172172 168171 182188 104113 166172
Ro_015 ,  209209 188188 128128 158159 188190 115119 115115 176178 168171 182182 104107 166172
Ro_016 ,  209209 188188 128128 158159 188188 119121 115131 172178 168171 194194 113113 166166
Ro_017 ,  197209 186188 128128 159159 184184 121127 115115 172172 159168 188194 104107 166172
Ro_018 ,  209209 184188 128128 158158 188190 115121 115115 172176 168168 182194 104107 166166
Ro_019 ,  197209 184188 128128 158158 188190 115119 115131 172178 159168 182182 107113 166166
Ro_020 ,  197209 184188 128128 158159 188188 115115 115131 168176 168171 182194 107113 166166
Ro_021 ,  209209 184188 128128 158159 188190 119121 115131 172178 168168 182182 104113 166166
Ro_022 ,  209209 188188 128128 159159 184188 115119 131131 168178 168171 182188 104113 166172
Ro_023 ,  209209 184188 128128 158159 188190 115121 131137 172172 171171 182182 104113 166172
Ro_024 ,  197209 186188 128128 158158 188190 119127 115131 168172 168168 188188 107113 166166
Ro_025 ,  209209 188188 128128 158158 188190 119119 115131 172176 168171 182182 104113 166172
Ro_026 ,  209209 188188 128128 158158 184188 119119 115115 168168 168171 182182 104107 166172
Ro_027 ,  197209 184188 128128 158158 188188 115121 115131 176178 168168 182182 104113 166166
Ro_028 ,  209209 188188 128128 159159 188188 119121 115115 172172 168168 182188 104104 166166
Ro_029 ,  197209 186188 128128 158158 188190 119127 137137 172172 168171 182182 104113 166166
Ro_030 ,  209209 184188 128128 158158 188190 119121 115129 168172 168168 182182 104104 166166
Ro_031 ,  197209 184184 128128 158159 188190 121121 115115 168178 168168 182182 104113 166172
Ro_032 ,  197197 186188 128128 158158 188188 119127 115137 168172 168168 182188 107113 166166
Ro_033 ,  197209 184188 128128 158159 188188 119119 115115 168172 168171 182182 107107 166166
Ro_034 ,  197209 184188 128128 158158 184188 119121 115115 168172 168168 182188 104107 166166
Ro_035 ,  197209 188188 128128 158158 188190 119119 115115 168176 168171 182188 104113 166172
Ro_036 ,  000000 188188 128128 157158 184190 119119 115131 168176 168171 182194 107113 166172
Ro_037 ,  209209 184188 128128 158158 188190 119121 131131 168178 168168 182182 104104 166166
Ro_038 ,  209209 184188 128128 158159 188190 115115 115131 168176 168171 182182 107113 166166
Ro_039 ,  197197 188188 128128 159159 184188 115119 115115 168172 168168 182188 104104 166166
Ro_040 ,  209209 184188 128128 158158 188190 115119 131131 172172 159168 182194 104113 166166
Pop
Mc_001 ,  168168 184188 128128 159159 184184 115119 115115 172176 168168 000000 095095 166175
Mc_002 ,  158168 184188 128128 148158 184188 115119 115157 170176 158168 191191 095113 166172
Mc_003 ,  168168 188188 128130 159159 184184 115115 115115 170172 168168 182182 095113 166172
Mc_004 ,  168168 188188 128128 158159 184184 119121 115115 170176 168168 000000 095095 000000
Mc_005 ,  158168 188188 128130 158159 184184 115115 131157 172176 158168 191191 095095 166172
Mc_006 ,  158158 188188 130130 158159 184188 115115 131157 176176 158158 000000 095095 166166
Mc_007 ,  168168 188188 128130 148159 184188 115117 115131 170176 168168 182191 095095 166166
Mc_008 ,  168168 184188 128130 148148 188188 117119 115115 170172 168168 000000 113113 166166
Mc_009 ,  158168 188188 130130 148148 188188 115117 115131 172176 158168 191191 095113 166166
Mc_010 ,  168168 188188 128128 148159 184188 117121 115157 172176 168168 000000 095095 175175
Mc_011 ,  158168 188188 128130 158159 184188 119121 131157 172172 158168 191191 095095 166172
Mc_012 ,  168168 188188 128130 158159 184184 117121 115131 170176 168168 182191 095113 166166
Mc_013 ,  168168 188188 130130 158159 188188 115117 157157 170176 168168 182191 095095 166166
Mc_014 ,  158168 188188 130130 158159 184184 117121 115157 170172 158168 191191 095113 166166
Mc_015 ,  168168 188188 128128 158159 184188 117121 115157 170176 168168 191191 095113 166175
Mc_016 ,  158168 188188 128130 159159 184184 115117 115115 170172 158168 191191 113113 166166
Mc_017 ,  158168 188188 128130 148159 184188 115117 115157 170172 158168 000000 095113 166175
Mc_018 ,  168168 188188 128128 159159 184184 115117 115115 172172 168168 191191 113113 166175
Mc_019 ,  168168 188188 128128 148148 184188 115117 115115 170172 168168 000000 095113 000000
Mc_020 ,  168168 188188 130130 159159 188188 119121 115131 172172 168168 182182 095095 166166
Mc_021 ,  168168 188188 000000 158159 184188 115119 157157 172172 168168 000000 000000 000000
Mc_022 ,  168168 184188 128128 148159 188188 119119 157157 170176 168168 191191 095095 148166
Mc_023 ,  168168 184188 000000 148159 188188 115119 157157 172176 168168 000000 000000 000000
Mc_024 ,  158168 184188 000000 148159 188188 117119 131157 172176 158168 000000 000000 166175
Mc_025 ,  158158 188188 128130 148159 184188 115117 115115 170172 158158 191191 113113 166175
Mc_026 ,  168168 188188 000000 159160 184184 115119 131157 174178 168168 000000 000000 000000
Mc_027 ,  158168 188188 128130 158159 184184 119121 131157 172176 158168 182191 095095 166166
Mc_028 ,  158168 188188 130130 148159 184188 115119 115115 170176 158168 182182 095113 166166
Mc_029 ,  158158 188188 130130 148159 184188 115117 115157 170172 158158 191191 095113 166166
Mc_030 ,  168168 188188 130130 159159 188188 115119 157157 172176 168168 182182 095095 166166
Pop
SBern_001 ,  197197 188188 128130 157157 184188 117117 133137 168168 162171 182182 104113 166175
SBern_002 ,  197201 188188 128130 157157 184188 117117 115131 168178 162168 182182 113113 166166
SBern_003 ,  197201 188188 128130 157157 184188 115117 115137 000000 000000 182188 113113 166166
SBern_004 ,  197197 188188 128128 157158 184188 117117 141141 172178 158168 182194 113113 148175
SBern_005 ,  197197 188188 128128 157158 184188 117119 115137 166170 162168 188188 104113 148175
SBern_006 ,  201201 184188 128128 158158 184184 117117 115133 168170 168171 182194 104104 166175
SBern_007 ,  197197 186188 128128 158158 184188 119121 137137 168170 171171 188194 113113 148148
SBern_008 ,  197201 188188 128128 158158 184188 117117 137137 168178 168171 182191 113113 166166
SBern_009 ,  197201 188188 128128 148157 184188 117117 131141 168178 158171 182194 113113 166175
SBern_010 ,  197197 188188 128128 157157 188188 117117 131131 168178 162162 182182 113113 166166
SBern_011 ,  197201 188188 128128 158158 184184 119119 133133 178178 168171 188188 113113 166166
SBern_012 ,  197201 188188 128128 157158 184188 115117 131137 166176 168171 182194 113113 166175
SBern_013 ,  197197 188188 128130 158158 184184 117117 131137 168170 168171 182182 104113 166175
SBern_014 ,  197201 188188 128128 157158 184188 117117 115115 168168 171171 182182 104104 166166
SBern_015 ,  197197 188188 128128 157157 188188 117117 131137 166166 162171 182194 104113 166166
SBern_016 ,  197197 188188 128128 157157 188188 117117 115137 166168 158171 182182 104113 166175
SBern_017 ,  197201 188188 128128 157157 188188 117117 115137 166168 158168 182194 104113 166166
SBern_018 ,  197201 188188 128128 157158 188188 117117 115115 168168 171171 182182 104104 166166
SBern_019 ,  197201 188188 128128 159159 184184 117117 115149 166178 168168 182182 095104 166175
SBern_020 ,  197197 188188 128128 157158 184188 115117 129137 168176 000000 182191 104113 166166
SBern_021 ,  197201 188188 128128 157158 188188 117117 115115 168168 171171 182182 104104 166166
SBern_022 ,  197197 184188 128128 157158 184188 117121 115117 166172 158162 182182 104104 166166
SBern_023 ,  201209 188188 128128 157159 184188 117117 131131 168176 168168 182194 113113 148166
SBern_024 ,  197201 188188 128130 147159 184188 117119 117131 168178 162171 182182 104113 166175
SBern_025 ,  197201 188188 128128 158158 184184 115117 149149 168176 162168 182194 095113 166166
SBern_026 ,  197197 188188 128128 158158 184184 119119 115115 172176 168171 182188 104113 166166
SBern_027 ,  201201 188188 128128 158159 184184 117117 115117 170176 171171 182188 104113 166166
SBern_028 ,  197197 188188 128128 158159 184188 115119 115149 176178 158162 188191 095104 166175
SBern_029 ,  197197 188188 128128 158158 184188 115117 149149 168178 168168 182182 095113 148166
SBern_030 ,  197201 188188 128128 157157 188188 115117 115131 176178 168171 188194 104113 166166
SBern_031 ,  197197 188188 128128 157158 184188 117117 115133 168172 168168 182182 104104 148166
SBern_032 ,  197197 188188 128128 157158 188188 117117 115115 176176 158168 191194 104113 166166
SBern_033 ,  197201 188188 128128 158158 184184 115117 115117 172176 168171 194194 104104 166175
SBern_034 ,  197197 188188 128128 158158 184184 117119 131149 168170 168168 194194 095113 148166
SBern_035 ,  197197 188188 128128 157158 184184 117117 115117 172176 162171 182191 095104 148166
SBern_036 ,  197197 188188 128128 157161 184188 117119 115137 166178 158158 182188 113113 166175
SBern_037 ,  197197 188188 128128 157158 188188 117119 115115 176176 158171 182191 104113 166166
SBern_038 ,  197197 184188 128130 159161 184184 117117 115115 166170 168171 182188 113113 166166
SBern_039 ,  197197 188188 128128 158158 184184 115117 115137 168168 171171 182182 104113 166166
SBern_040 ,  197197 184188 128128 158158 184188 117119 115137 176176 162162 188191 104113 166166
Pop
LH_001 ,  201209 186188 128128 158158 184184 115115 115115 172176 162171 182182 113113 148166
LH_002 ,  197197 188188 128128 156160 184184 115119 115131 172172 159171 182182 104113 166172
LH_003 ,  197201 188188 128128 157158 188188 117119 115115 168168 162162 188188 113113 166166
LH_004 ,  197201 188188 128128 157158 188188 117119 115115 168168 162162 182188 113113 166166
LH_005 ,  197201 184188 128128 160160 184188 117117 115115 168176 162171 182182 104113 166166
LH_006 ,  197201 188188 128128 157159 184188 117119 115115 168168 162162 182188 113113 166166
LH_007 ,  197201 184188 128128 158159 188188 117121 115117 176176 158171 182182 104113 166166
LH_008 ,  197201 184188 128128 157157 188188 117117 115117 176176 158171 182188 104113 166166
LH_009 ,  197201 184188 128128 158159 188188 117121 115117 176176 158171 182182 104113 166166
LH_010 ,  201201 184188 128128 157157 188188 117121 115115 176176 158162 182182 113113 166166
LH_011 ,  201201 184188 128128 158158 188188 119121 115117 176176 162162 182182 104113 166166
LH_012 ,  201201 188188 128128 157159 184184 119119 115117 176176 162162 182182 104113 166166
LH_013 ,  201201 184184 128128 158160 184188 117121 115115 168168 162171 188188 104113 166166
Pop
Ana_LC_001 ,  197201 186186 128128 157159 184188 117117 115115 168172 168171 182194 113113 148166
Ana_LC_002 ,  197197 186188 128128 157159 184188 117119 115115 168172 158168 188194 113113 166175
Ana_LC_003 ,  197197 186186 128130 157159 184188 117117 115115 168172 158168 188194 113113 166175
Ana_LC_004 ,  197209 186188 128130 157159 184188 117119 115115 168172 158171 182188 113113 166175
Ana_LC_005 ,  197197 186186 128130 157159 184188 117117 115115 168172 158168 188194 113113 166175
Ana_LC_006 ,  197201 186186 128128 157159 184188 117117 115115 168172 168168 182194 113113 148166
Ana_LC_007 ,  197201 186186 128128 157157 188188 117119 115115 168172 168171 182194 113113 148166
Ana_LC_008 ,  197201 186188 128128 157157 188188 117119 115115 168172 168168 182194 113113 148166
Ana_LC_009 ,  197201 186188 128130 157159 184188 117119 115115 168172 158171 182182 113113 166175
Ana_LC_010 ,  197201 186186 128128 157157 188188 117117 115115 168172 168168 182194 113113 148166
Ana_LC_011 ,  197201 186188 128128 157157 188188 117119 115115 168172 168171 188194 113113 148166
Ana_LC_012 ,  197201 186186 128128 157159 184188 117117 115115 168172 168168 182194 113113 148166
Ana_LC_013 ,  197201 186188 128128 159160 184184 117117 115115 168172 168168 182194 113113 148166
Ana_LC_014 ,  197197 186188 128130 157159 184188 117117 115115 168172 158168 182194 113113 166175
Ana_LC_015 ,  201209 186188 128128 157159 184188 117117 115115 168172 168171 182182 113113 148166
Ana_001 ,  195201 186188 000000 148148 188188 115119 115115 166168 168171 000000 104113 166166
Ana_002 ,  195201 184188 128128 148159 184188 115119 115115 166168 158171 188188 104113 166166
Ana_003 ,  197201 188188 128128 161161 184188 119119 115115 166170 159159 182188 104113 166166
Ana_004 ,  195197 184188 128128 152159 184188 117119 115145 168172 158171 182188 104113 166175
Ana_005 ,  197201 188188 128128 152161 184184 119119 115131 166168 158168 182188 104113 166166
Ana_006 ,  195195 186188 128128 148159 184188 115119 115115 166168 168171 000000 104104 166166
Ana_007 ,  197201 186188 128128 161161 184184 115119 115115 170170 158168 182188 104113 166166
Ana_008 ,  195201 184188 128128 148161 184184 115119 115115 166170 168171 182182 104104 166166
Ana_009 ,  195201 184186 128128 159161 184188 115115 115115 166166 168171 182188 104113 166166
Ana_010 ,  201201 184186 128128 159161 184188 115115 115115 166166 171171 182188 104104 166166
Ana_011 ,  195195 184186 128128 148152 000000 115117 115115 166168 168171 182182 104104 166166
Ana_012 ,  201201 184188 128128 152161 184184 117119 115115 170170 171171 188188 104104 166166
Ana_013 ,  197201 184188 128128 161161 184188 117119 115115 168170 158168 182188 095095 166166
Ana_014 ,  197197 184188 128128 148148 184184 117119 115115 166166 158158 182188 104113 166166
Ana_015 ,  195201 184188 128128 148161 188188 117119 115115 168170 168171 182182 095095 166166
Ana_016 ,  195201 184188 128128 148152 184188 117119 115145 166168 168168 188188 104113 166166
Pop
Or_001 ,  201201 188188 128128 157161 184188 115119 115115 176176 162162 188194 113113 175175
Or_002 ,  201203 188188 128128 156158 188188 117119 115115 176178 158158 188188 095113 166166
Or_003 ,  201201 188188 112128 156161 184188 117119 115120 176176 158158 182188 113113 166166
Or_004 ,  201201 188188 128128 156161 184188 115115 115115 178178 158162 182188 095113 166175
Or_005 ,  201203 188188 128128 156161 184188 115115 115115 176178 158158 188194 095095 166166
Or_006 ,  201201 188188 128128 156161 184188 115117 115115 176178 162171 188188 095095 166175
Or_007 ,  201201 188188 112128 156158 184188 115117 115115 176178 158158 182188 113113 166166
Or_008 ,  201201 188188 112128 156158 184188 115117 115120 178178 158162 182188 113113 166175
Or_009 ,  201201 188188 128128 156156 184184 115117 115115 176178 158171 182194 095095 166166
Or_010 ,  201201 188188 128128 156158 184188 117117 115120 178178 162171 182194 095113 166175
Or_011 ,  201201 188188 128128 157161 184188 115117 115120 176178 171171 182188 113113 166166
Or_012 ,  201203 188188 128128 156158 184188 115117 115115 176178 158158 188194 095095 166166
Or_013 ,  201201 188188 128128 156161 184188 115117 115115 178178 158158 182188 095113 166166
Pop
GG_001 ,  197209 184184 128128 161161 188188 115115 115115 170170 168168 182182 113113 148166
GG_002 ,  209209 184184 128128 161161 184188 115115 115115 170172 168168 182182 107113 166166
GG_003 ,  197209 184188 128128 161161 188188 115115 115115 170172 168168 182182 113113 148166
GG_004 ,  209209 184184 128128 158161 188188 115115 115115 170170 168168 182182 095095 148166
GG_005 ,  197209 184188 128128 161161 188188 115115 115115 172172 168168 182182 104113 148166
GG_006 ,  197209 184184 128128 161161 188188 115115 115169 170170 168168 182182 104107 166166
GG_007 ,  197209 184184 128128 158161 184188 115115 155155 172178 168168 182182 104104 148166
GG_008 ,  197209 184184 128128 156161 188188 115115 115115 170172 168168 182182 107113 166166
GG_009 ,  197209 184188 128128 156158 188188 115115 115115 170170 168168 182182 113113 148166
GG_010 ,  209209 188188 128128 161161 188188 115119 115115 170170 168168 182182 095113 166166
GG_011 ,  209209 184184 128128 156158 188188 115115 115115 170178 168168 182182 095107 166166
GG_012 ,  209209 188188 128128 161161 188188 115119 155155 170172 168168 182182 104104 148166
GG_013 ,  209209 184188 128128 161161 184188 115119 115115 170172 168168 182182 113113 166166
GG_014 ,  197197 184188 128128 158158 188188 115119 115115 172172 168168 182182 113113 148166
GG_015 ,  209209 184188 128128 161161 188188 115119 115115 170172 168168 182182 113113 166166
GG_016 ,  209209 188188 128128 156161 184188 115119 115115 172172 168168 182182 095104 148166
GG_017 ,  209209 184188 128128 158158 188188 115119 115115 170172 168168 182182 107107 148166
GG_018 ,  197209 184188 128128 161161 184184 115119 115155 172172 168168 182182 104113 166166
GG_019 ,  209209 184188 128128 161161 184188 115119 115115 170172 168168 182182 107113 166166
GG_020 ,  209209 188188 128128 161161 188188 115119 115155 170172 168168 182182 104107 148166
GG_021 ,  197209 184188 128128 158161 184188 115119 115115 170172 168168 182182 095113 148166
GG_022 ,  197209 184188 128128 161161 188188 115119 115115 170172 168168 182182 107113 148166
GG_023 ,  197209 188188 128128 161161 188188 115119 115115 170172 168168 182182 107113 148166
GG_024 ,  209209 184188 128128 156158 188188 115119 115115 170172 168168 182182 113113 148166
GG_025 ,  209209 184188 128128 158158 188188 115119 115115 170170 168168 182182 095104 148166
GG_026 ,  209209 184188 128128 156161 188188 115119 115115 170172 168168 000000 107107 166166
GG_027 ,  197209 184188 128128 161161 188188 115119 115115 170172 168168 182182 113113 148166
GG_028 ,  197209 184188 128128 161161 184188 115119 115115 172172 168168 182182 107113 166166
GG_029 ,  197209 184188 128128 158158 188188 115119 115115 170172 168168 182182 095113 148148
Pop
SA17_001 ,  201209 184188 110128 157158 188188 117117 115137 168172 158171 182188 113113 166175
SA17_002 ,  201209 184188 128128 157158 188188 117117 131141 172172 158158 182188 104113 175175
SA17_003 ,  197201 188188 128128 158170 184184 117119 115117 168172 158158 182182 104113 175175
SA17_004 ,  195195 188188 128128 158159 184188 115119 117133 172176 168168 182182 113113 166166
SA17_005 ,  197201 188188 128128 158158 184184 119119 115141 172172 158168 182182 095104 175175
SA17_006 ,  197201 188188 128128 158158 184188 117117 115133 172176 158168 182182 113113 166175
SA17_007 ,  195197 188188 128130 158159 184184 117119 133141 168176 158168 182182 113113 166175
SA17_008 ,  195201 188188 128128 158161 184188 115119 115117 172172 158168 182182 095113 166175
SA17_009 ,  201201 188188 128128 158159 184188 115117 115133 172176 158168 182182 095113 166175
SA17_010 ,  201201 188188 128130 158159 184188 115117 115133 172176 168168 182182 095113 166166
SA17_011 ,  197197 188188 128130 158161 184188 117117 115115 172172 158168 182182 095113 166166
SA17_012 ,  197201 184188 128128 158158 184188 117121 000000 172172 158158 182182 113113 148175
SA17_013 ,  197201 184188 128128 158158 184184 117121 117149 168168 158168 182191 113113 166175
SA17_014 ,  195195 184188 128128 159159 184188 115117 115115 176176 158158 182188 113113 166175
SA17_015 ,  195209 184188 128128 158160 184184 115117 115115 176176 156158 188188 113113 166175
SA17_016 ,  195195 184188 128128 158160 184184 115117 115115 176176 158158 188188 113113 166175
SA17_017 ,  201201 184184 128128 158159 184188 119121 131141 172176 158168 182182 104104 166175
SA17_018 ,  201209 184184 128130 159160 184188 115115 133141 172172 158168 182182 104113 166175
SA17_019 ,  195201 188188 128128 158158 184184 117119 115141 166172 168168 182182 104113 166175
SA17_020 ,  195195 188188 128128 158158 184184 117119 115141 172172 168168 182182 104113 166175
SA17_021 ,  195197 184188 128128 158158 184184 119121 115141 172172 158158 182182 095104 175175
SA17_022 ,  195201 188188 128128 158159 184188 117117 115141 172172 158168 182182 095104 166175
SA17_023 ,  201201 188188 128128 158159 184188 117117 115141 166172 158168 182182 095104 166166
SA17_024 ,  195195 184188 128128 158161 184188 117121 115141 172176 158158 182182 095104 175175
SA17_025 ,  201209 184184 128128 157158 188188 117117 115137 168172 158171 182188 113113 166175
SA17_026 ,  201201 188188 128128 157158 188188 117117 137141 168176 158158 182182 104113 175175
SA17_027 ,  195201 188188 128128 158161 184188 117119 115133 176178 158168 182182 095113 175175
SA17_028 ,  195201 188188 128128 158161 184188 117119 115141 176178 158168 182182 095113 175175
SA17_029 ,  201201 188188 128128 158159 184188 117119 115115 176178 158158 182182 095095 166175
SA17_030 ,  201201 188188 128128 158159 184188 115117 115133 172172 158158 182182 095113 166175
SA17_031 ,  195201 184188 128128 158159 184188 117121 115117 172172 158168 182188 113113 166166
SA17_032 ,  201201 188188 128128 158159 184188 115119 115141 172178 158158 182188 104113 166175
SA17_033 ,  195209 184184 128128 159160 184184 115117 115115 172172 156158 182182 113113 175175
Pop
MV_001_A ,  197209 188188 128128 158159 184188 117117 115115 166180 158158 191191 113113 166166
MV_002_A ,  209209 186188 128128 158159 184184 117119 115115 166176 158158 191191 113113 166166
MV_003_A ,  197197 188188 128128 156158 184184 117117 115115 166168 158171 191191 113113 166166
MV_004_A ,  197197 188188 128128 158158 184188 117121 115115 166168 158158 191191 113113 166166
MV_005_A ,  197209 188188 128128 158159 184188 115117 115115 166166 158162 191194 113113 166166
MV_006_A ,  197197 188188 128128 149149 184184 119119 115115 166178 158171 191191 113113 166166
MV_007_A ,  197209 188188 128128 149156 184184 117119 115115 166166 158158 191191 113113 166166
MV_008_A ,  197209 188188 128128 149156 184184 117117 115115 166168 158171 191191 113113 166166
MV_009_A ,  209209 188188 128128 149160 184184 117119 115115 166166 158158 191191 113113 166166
MV_010_A ,  197209 188188 128128 149156 184184 117117 115115 166168 158158 191191 113113 166166
MV_012_A ,  197197 188188 128128 149159 184188 115117 115115 168168 158158 191191 113113 166166
MV_013_A ,  197209 188188 128128 156160 184184 117119 115115 166168 158158 191191 113113 166166
MV_014_A ,  197209 188188 128128 158158 184184 117117 115115 166168 158162 194194 113113 166172
MV_015_A ,  209209 188188 128130 158160 184184 115117 115115 166168 168171 194194 113113 166175
MV_016_A ,  197209 188188 128128 149158 184184 119119 115115 168168 158158 191191 113113 166166
MV_017_A ,  197209 188188 128128 158160 184188 115117 115115 166178 162171 191191 113113 166166
MV_018_A ,  197209 188188 128128 149158 184184 117119 115115 168168 158162 194194 113113 166166
MV_019 ,  197197 188188 128128 158158 184184 119119 115115 166168 158158 194194 113113 166166
MV_020 ,  197197 188188 128128 158158 184184 119121 115115 166166 158158 191191 113113 166166
MV_021 ,  197209 186188 128128 156160 184184 117119 115115 166168 158158 191194 113113 166166
MV_022 ,  197197 188188 128128 158159 184188 115117 115115 166166 158158 191194 113113 166172
MV_023 ,  197209 188188 128128 158158 184184 117119 115115 166168 158171 191194 113113 166166
MV_024 ,  197197 188188 128128 156158 184184 115119 115115 168168 158171 191194 113113 166166
MV_025 ,  197197 188188 128128 158158 188188 121121 115115 166168 158158 191194 113113 166166
MV_026 ,  197209 188188 128128 149158 000000 117119 115115 166168 158158 182182 113113 166172
MV_027 ,  197209 188188 128128 149158 184184 117117 115115 166166 158158 191194 113113 166166
MV_028 ,  197209 188188 128128 149158 184184 115121 115115 168178 158162 191191 113113 166166
MV_029 ,  197197 188188 128128 158158 184188 115119 115115 166166 158158 000000 113113 166166
MV_030 ,  197209 188188 128128 156158 184184 119119 115115 166166 158158 191191 113113 166166
MV_031 ,  197209 188188 128128 149158 184184 117119 115115 166168 158171 194194 113113 166166
MV_032 ,  197209 186188 128128 149156 184184 119121 115115 166168 171171 191191 113113 166166
MV_033 ,  197197 188188 128128 149158 184184 115117 115115 166168 158158 182191 113113 166172
MV_034 ,  197209 188188 128128 149149 184184 119119 115115 168168 158158 191191 113113 166166
MV_035 ,  197209 186188 128128 149156 184184 117119 115115 168178 158162 191194 000000 000000
MV_036 ,  197209 188188 128128 158159 184188 117117 115115 166168 158158 191194 113113 166166
MV_037 ,  197209 188188 128128 158160 184184 117117 115115 166166 158168 191194 113113 166175
MV_038 ,  197209 188188 130130 158159 184188 117117 115115 166168 158158 191191 113113 175175
MV_039 ,  197197 186188 128128 156160 184184 115119 115115 168180 158171 182191 113113 166172
MV_040 ,  197209 186188 128128 158160 184184 117119 115115 166176 158171 191191 113113 166166
MV_041 ,  209209 188188 128128 149158 184184 117117 115115 166168 158158 194194 107113 166175
Pop
Coa_001 ,  197197 188188 128128 158158 184184 115115 131131 172178 171171 182182 095113 175175
Coa_002 ,  197201 184184 128128 156157 000000 117121 115115 176176 158168 182182 113113 166175
Coa_003 ,  197197 184184 128128 156158 184184 117121 115115 176176 158158 182182 104113 175175
Coa_004 ,  197209 188188 128128 156158 184188 115121 115115 168172 158162 182182 104113 175175
Coa_005 ,  197201 188188 128128 157158 184184 115119 131149 168172 168168 182188 104113 166166
Coa_006 ,  197201 188188 128128 157158 184184 115119 131149 172172 168168 182188 104104 166166
Coa_007 ,  201201 184188 128128 158158 184188 115115 115151 168168 168168 182182 104104 166166
Coa_008 ,  197197 188188 128128 158158 184188 115115 115115 168172 168168 182182 104113 175175
Coa_009 ,  197197 188188 128128 156158 184188 115115 131149 172172 168168 182182 104113 166175
Coa_010 ,  197201 188188 128128 158158 184188 115115 115131 168172 158168 182188 104113 175175
Coa_011 ,  197197 184188 128128 156158 184188 115115 149149 168168 168168 182182 104113 175175
Coa_012 ,  197201 188188 128128 158158 184184 115119 115149 168168 168168 182182 104113 148166
Coa_013 ,  197201 188188 128130 158158 184188 115119 115131 168172 168168 182182 095113 175175
Coa_014 ,  197209 188188 128128 158158 184188 115115 115131 168168 168168 182182 104113 166175
Coa_015 ,  197209 188188 128128 158158 184188 115115 115115 168168 158168 182182 104113 166175
Coa_016 ,  197209 188188 128128 158158 184184 115115 131139 172178 156171 182182 095113 166175
Coa_017 ,  197197 188188 128128 158161 184188 115115 139139 172172 156171 182182 095113 175175
Coa_018 ,  197209 188188 128130 158158 184184 115127 131131 176178 168171 182182 095095 166175
Coa_019 ,  197197 188188 128128 158162 184188 115115 115115 172176 156162 191191 113113 166175
Coa_020 ,  197197 188188 128128 158158 184188 115115 115131 176178 156162 182182 095113 166175
Coa_021 ,  197197 188188 000000 158158 184184 115127 115131 172178 156168 182182 095113 175175
Coa_022 ,  197197 188188 128128 158158 184188 115115 115115 172172 171171 182182 095113 166175
Coa_023 ,  209209 188188 128128 158161 184188 121127 115115 172176 168171 182182 104113 166166
Coa_024 ,  197197 188188 128128 158161 184188 115115 115131 170178 171171 182182 095113 166175
Coa_025 ,  209209 188188 128128 147148 184188 115121 139139 168172 168171 182182 113113 166166
Coa_026 ,  209209 188188 128128 158158 184184 115121 115139 168172 171171 182191 104113 166166
Coa_027 ,  209209 188188 128130 148158 184184 115115 115131 172172 162162 182182 095113 166166
Pop
Cw_001 ,  197201 184188 128128 157158 188188 117119 115117 168178 168171 182182 113113 166175
Cw_002 ,  197197 188188 128128 157157 184184 117117 115115 178178 158168 188191 113113 166175
Cw_003 ,  197209 186188 128128 156158 184188 117117 115115 168168 158171 194194 113113 166166
Cw_004 ,  197209 184188 128128 156156 184188 115119 115115 172178 158168 182182 113113 166166
Cw_005 ,  197201 184186 128128 157158 188188 117119 115117 168178 168171 182182 113113 166175
Cw_006 ,  197197 184188 128128 157158 184184 115117 115115 178178 158168 188191 113113 166175
Cw_007 ,  197201 184184 128128 157157 184188 115119 115141 168172 168171 182188 113113 166175
Cw_008 ,  197201 184186 128128 157157 184184 115117 117141 168178 168171 182182 113113 166175
Cw_009 ,  201201 184188 128128 157158 184184 115117 115115 178178 158158 182188 113113 166166
Cw_010 ,  197197 186188 128128 156158 184184 115117 115115 168172 158158 182182 113113 166175
Cw_011 ,  197201 184184 128128 157158 184188 115119 115141 168168 168171 182188 113113 166175
Cw_012 ,  197201 188188 128128 156158 184184 115117 115115 172176 171171 188188 113113 166175
Cw_013 ,  197197 184186 128128 156158 184184 115117 115115 172178 158171 182188 000113 166175
Cw_014 ,  197201 184188 128128 156156 184184 115117 115115 178178 158168 182182 113113 175175
Cw_015 ,  197197 184188 128128 157158 184184 117117 115115 178178 158168 188191 113113 166175
Cw_016 ,  197201 184188 128128 157158 184188 115117 115141 168172 158158 182182 113113 166166
Cw_017 ,  201209 186188 128128 156158 184188 117117 115131 168172 158171 182182 095113 166166
Cw_018 ,  197201 184186 128128 156158 184188 115117 115117 168178 168171 182182 113113 166175
Cw_019 ,  197201 188188 128128 156156 184188 117117 115115 168172 158171 182182 113113 166166
Cw_020 ,  197201 184184 128128 156158 184188 115119 131141 168172 158168 182188 113113 166175
Cw_021 ,  201201 184188 128128 156158 184188 115117 115117 172178 168171 182182 113113 166175
Cw_022 ,  201201 184188 128128 158158 184184 115117 115115 168178 158158 188188 113113 166166
Cw_023 ,  201201 184188 128128 158158 184184 117119 115115 178178 158171 182182 113113 166175
Cw_024 ,  197201 184188 128128 158158 188188 115117 115151 166178 158168 182182 113113 175175
Cw_025 ,  197197 184184 128128 156156 184188 117117 115117 166166 171171 182182 113113 166166
SY_001 ,  197201 184188 128128 156156 184184 115117 115115 168168 168171 188188 113113 166175
SY_002 ,  197201 188188 128128 156158 184188 117119 115141 166166 158158 182182 107113 166175
SY_003 ,  197209 186188 128128 156156 188188 117117 115151 172176 171171 182188 113113 166175
SY_004 ,  197197 184188 128128 156156 184184 115119 115131 176178 168168 182182 095113 166175
SY_005 ,  197201 186188 128128 156156 184188 117117 115115 168172 171171 182182 113113 166175
SY_006 ,  201201 188188 128128 156156 184184 117117 115117 172178 158171 182182 113113 166166
SY_007 ,  197197 186188 130130 156158 184184 117117 115137 166176 158171 182182 113113 166166
SY_008 ,  201209 184188 128128 156158 184184 115117 115137 176178 158171 191191 104113 166175
SY_009 ,  197209 186188 128128 158158 184188 117117 115115 166168 171171 182188 113113 166166
SY_010 ,  197201 188188 128128 156156 184184 117119 115131 172178 168168 182182 113113 166175
SY_011 ,  197197 184188 128128 156156 184188 115115 115131 172178 168171 182182 095113 175175
SY_012 ,  197197 184186 128128 156158 184184 117119 115117 172172 168171 182188 113113 166175
SY_013 ,  197201 188188 130130 156158 184184 115117 115131 172178 168171 182188 095113 166175
SY_014 ,  197197 188188 128128 156158 184184 117119 115141 176178 158158 182188 107113 175175
SY_015 ,  197197 188188 128128 156156 184188 117117 115131 166166 171171 182182 095095 166166
Pop
ElC_001 ,  197201 188188 128128 152153 184184 115119 115143 172178 158168 182194 104107 175175
ElC_002 ,  197209 184188 128128 158162 184188 121121 115133 172178 158168 182182 095113 175175
ElC_003 ,  197197 184188 110128 152161 184184 115121 115131 172178 158168 182182 113113 166175
ElC_004 ,  197209 184188 128128 158161 184188 115115 115115 172178 168168 188194 095095 148166
ElC_005 ,  201201 184188 128128 158159 184184 115117 131131 168172 168168 194194 107107 148175
ElC_006 ,  197209 188188 128128 158158 184184 119121 115149 168172 168168 194194 113113 166172
ElC_007 ,  197197 184188 128128 158160 184188 121121 115149 172178 158168 182182 104113 175175
ElC_008 ,  209209 184188 128128 157158 188188 115117 115131 168172 168171 191191 107113 148166
ElC_009 ,  197201 188188 128128 148158 184184 115121 115115 168176 158168 182188 104113 148166
ElC_010 ,  201209 188188 128128 158163 184188 115117 115131 172172 158168 000000 104113 166175
ElC_011 ,  209209 188188 128128 158158 184184 115115 115145 172172 168168 000000 107113 166175
ElC_012 ,  197201 188188 128128 152158 184188 115121 115115 176178 168171 182188 113113 172172
ElC_013 ,  201209 188188 128128 158159 184184 115115 115133 172178 158168 182182 107107 175175
ElC_014 ,  197209 188188 128130 160161 184184 115115 115115 166168 158158 188188 104104 166175
ElC_015 ,  197201 188188 128128 158159 188188 115121 115115 172172 158168 194194 095113 166175
ElC_016 ,  209209 184188 128128 158161 184184 115121 115151 172178 158171 182182 095104 166175
ElC_017 ,  197201 188188 128128 158159 184188 119121 115115 168178 168171 182194 095113 166175
ElC_018 ,  197209 188188 128128 158158 184184 115115 115115 172176 158168 182182 104113 175175
ElC_019 ,  197209 188188 128128 158158 184184 115117 115131 166172 158168 188188 104107 166166
ElC_020 ,  197201 188188 128128 158158 184188 117119 115131 178178 168171 188188 095113 175175
ElC_021 ,  197201 188188 128128 158158 184184 117119 115131 172178 168168 194194 095113 166166
ElC_022 ,  201209 184188 128128 158159 184184 115119 131149 172172 158158 194194 104113 175175
ElC_023 ,  201209 188188 128128 156161 184188 115121 115115 168168 158168 182182 104113 175175
ElC_024 ,  197197 188188 128128 158158 184184 115115 115115 172172 168171 182182 095113 148175
ElC_025 ,  197197 188188 128128 156161 184188 115119 131145 172172 158168 188188 095104 148175
ElC_026 ,  197197 188188 128128 152161 184188 115119 115131 172172 158158 182182 095104 175175
ElC_027 ,  197209 188188 128128 157159 184188 115115 115131 168172 158168 182191 095113 175175
ElC_028 ,  197197 184188 128128 158159 184184 115121 115131 172178 158168 188188 095113 175175
ElC_029 ,  201209 188188 128130 158159 184184 115117 131131 166172 168168 194194 107113 166175
ElC_030 ,  197201 184188 128128 158162 184188 115119 115131 166172 158168 182182 107113 166172
ElC_031 ,  197201 188188 128128 158161 184188 115115 115149 172176 158168 182182 113113 166175
ElC_032 ,  197201 188188 128128 157157 184184 115117 115131 168168 158158 182182 095107 175175
ElC_033 ,  197201 188188 128128 158158 184188 115115 115115 172178 168171 182194 113113 166175
ElC_034 ,  209209 188188 128128 158161 184188 115115 145151 168172 168168 194194 095113 166172
ElC_035 ,  197201 188188 128128 158158 184184 117121 115115 168172 158168 182182 095113 166175
ElC_036 ,  197201 188188 128128 158159 184188 115119 115131 178178 158168 182182 095104 172175
ElC_037 ,  197209 184188 128128 156158 184188 115115 115115 172178 158168 182188 104104 166175
ElC_038 ,  197197 188188 128128 158159 184188 115119 115115 166176 158168 182182 104113 166175
ElC_039 ,  209209 188188 128128 152161 184188 115119 115115 168168 168168 182194 095107 166166
ElC_040 ,  195197 188188 128128 148161 184188 115115 115115 172172 168168 191194 113113 166166
Pop
LV_001 ,  158158 184188 128128 159159 188188 115115 115115 170176 158158 182182 104113 148172
LV_002 ,  158158 184184 128128 159159 188188 115115 115115 168170 158158 182182 104104 148175
LV_003 ,  158168 188188 128128 148159 184188 115115 115115 172172 158168 182182 113113 148175
LV_004 ,  158158 184188 128128 160160 188188 115115 115115 170172 158158 182182 104113 172175
LV_005 ,  158158 184188 128128 157159 184184 115115 115115 172172 158158 182182 104104 172175
LV_006 ,  158158 184188 128128 160160 188188 115115 115115 172180 158158 182182 104104 148175
LV_007 ,  158158 184188 128128 000000 188188 000000 115115 000000 158158 182182 104113 172175
LV_008 ,  158158 184188 128128 160160 184188 115115 115115 172172 158158 182182 104113 148175
LV_009 ,  158158 188188 128128 148159 188188 115115 115139 168176 158158 182182 113113 148175
LV_010 ,  158158 184188 128128 148157 188188 115115 115139 176176 158158 182182 113113 148172
LV_011 ,  158158 184188 128128 156159 188188 115115 115115 172172 158158 182182 104113 148172
LV_012 ,  158158 184188 128128 156156 188188 115115 115115 172172 158158 182182 104104 148172
LV_013 ,  158158 188188 128128 156156 188188 115115 115115 172172 158158 182182 104104 172175
LV_014 ,  158168 188188 128128 156156 184184 115115 115115 172172 158168 182182 113113 148148
LV_015 ,  158168 184188 128128 148156 188188 115115 115115 176178 158168 182182 104113 148172
LV_016 ,  158158 188188 128128 148156 188188 115119 115115 172176 158158 182188 104113 148148
LV_017 ,  158168 184188 128128 158158 184184 115115 115115 176176 158168 182182 104113 148175
LV_018 ,  158158 188188 128128 148157 184188 115115 115115 172176 158158 182182 113113 000000
LV_019 ,  168168 188188 128128 157157 184184 115115 115115 172176 168168 182182 113113 148172
LV_020 ,  168168 184184 128128 159159 184188 115115 115115 176178 168168 182182 113113 148175
LV_021 ,  158168 188188 128128 156159 184184 115115 115115 176176 158168 182182 113113 172175
LV_022 ,  158168 188188 128128 156159 184184 115115 115139 172176 158168 182182 104113 148148
LV_023 ,  158168 184187 128128 156158 184188 115115 115115 176176 158168 182182 104113 172175
LV_024 ,  158168 188188 128128 148157 184188 115115 115115 172176 158168 182182 113113 148148
LV_025 ,  158168 188188 128128 156159 184188 115117 115115 178178 158168 182182 104113 000000
LV_026 ,  158168 184188 128128 148158 184184 115115 115115 168176 158168 182182 104104 148175
LV_027 ,  158158 184188 128128 156158 184184 115115 115115 178178 158158 182182 113113 148175
LV_028 ,  158158 188188 128128 148157 184188 115115 115115 172176 158158 182182 113113 172175
LV_029 ,  158168 188188 128128 157157 184184 115115 115115 176176 158168 182182 113113 148148
LV_030 ,  158168 188188 128128 148157 184188 115115 115115 172172 158168 182182 113113 148175
LV_031 ,  158168 184188 128128 159159 184188 115115 115115 176178 158168 182182 104113 000000
Pop
Tj_001 ,  197201 184186 128130 158160 184188 117117 137151 166178 158168 182182 113113 166175
Tj_002 ,  197201 184186 128130 156158 184188 117117 137151 172178 158168 182182 113113 166175
Tj_003 ,  197201 184186 128128 158160 184188 117117 137145 172178 171171 182182 113113 166166
Tj_004 ,  197201 184188 128128 156157 184184 115117 137151 166172 158171 182182 113113 166166
Tj_005 ,  209209 184188 128130 158160 184188 115117 137145 172172 171171 182188 113113 166175
Tj_006 ,  209209 184186 128130 156158 184188 117117 145151 166178 171171 182182 107113 166175
Tj_007 ,  201209 184188 128130 157160 188188 117119 115145 166176 158168 188191 113113 166175
Tj_008 ,  197209 184186 130130 158160 184188 117117 145145 166172 168171 182182 107113 175175
Tj_009 ,  197209 184186 128130 158160 184188 117117 137145 172178 158168 182188 113113 166175
Tj_010 ,  201209 184186 128130 158160 184188 117117 137151 172172 158168 182182 113113 166175
Tj_011 ,  209209 184186 128128 157160 184184 117117 145145 172172 158171 182188 107113 166166
Tj_012 ,  197201 184188 128130 157160 184184 115117 137145 172172 158168 182182 113113 166175
Tj_013 ,  209209 184188 128130 157160 184184 115117 145145 172172 171171 182188 107113 166175
Tj_014 ,  197209 184186 130130 157160 184184 117117 145151 172172 168171 182188 107113 175175
Tj_015 ,  201201 188188 128130 157158 188188 119119 115145 166176 168168 188191 113113 166166
Tj_016 ,  201209 184186 128128 158160 184188 117117 145151 166172 158168 182182 107113 166166
Tj_017 ,  197209 184186 128130 156157 184184 117119 145145 172178 171171 182188 107113 166175
Tj_018 ,  201209 188188 128128 157158 188188 119119 115151 172178 158171 182191 113113 175175
Tj_019 ,  201209 184188 128128 156157 184184 115119 137151 166178 158171 182182 113113 166166
Tj_020 ,  201209 184186 128128 156158 184188 117119 137145 172172 171171 182182 113113 166166
Pop
Az_001 ,  197197 186188 128128 148157 184188 115119 115131 168168 168168 182182 113113 148175
Az_003 ,  209209 184188 128128 158159 184188 115119 115115 170172 168168 182191 104104 166175
Az_004 ,  197209 188188 128128 148161 188188 117117 115133 172176 158168 182182 113113 148172
Az_005 ,  209209 188188 130130 158159 188188 115119 131151 168170 168168 182182 095104 166172
Az_006 ,  197197 184188 128128 148161 184188 117117 115115 172176 158168 182191 107113 175175
Az_007 ,  195197 188188 128128 147158 184184 121121 115115 168172 168168 182182 113113 166166
Az_008 ,  197201 188188 128128 158161 188188 117119 115131 170172 168168 182182 104113 148166
Az_009 ,  197209 188188 128130 156161 184188 115121 115131 168172 162168 182182 104113 148166
Az_010 ,  201201 184184 128128 158159 184184 117117 115115 168172 168171 182188 113113 166172
Az_011 ,  197197 188188 128128 158158 184188 117117 129131 168178 168171 182191 095113 166166
Az_012 ,  197209 188188 128128 159159 188188 117119 115131 172172 162171 182182 113113 166172
Az_013 ,  197209 184188 128128 157159 184188 115117 115131 172176 168171 182182 107113 166166
Az_014 ,  201209 188188 128128 156159 188188 119121 115115 172172 168171 182182 113113 148172
Az_015 ,  197209 188188 128128 156159 184188 117119 115115 168168 168168 182182 113113 166166
Az_016 ,  195209 184188 128130 156159 184184 115119 115139 176178 168168 182182 095104 166166
Az_017 ,  197197 184188 128128 161161 184188 115117 115131 168172 162168 182188 104113 172172
Az_018 ,  209209 186188 128128 156159 184188 117119 115131 168172 168171 182182 104104 166175
Az_019 ,  197209 184188 128128 158159 184184 115119 115131 170172 162168 182188 113113 166175
Az_020 ,  197209 186188 128130 158159 184188 117119 115115 168168 168168 182182 095095 148166
Az_021 ,  197209 186188 128130 157161 184184 117117 115115 172172 168168 182191 113113 166166
Az_022 ,  197209 188188 128128 159161 184184 117117 115129 172178 162168 182191 095113 166166
Az_023 ,  197197 188188 128128 159160 188188 115117 115131 172178 162168 182182 104113 148166
Az_024 ,  197197 184188 128128 159159 184184 115117 115115 176178 168168 182182 095113 166166
Az_025 ,  197209 188188 128128 156160 188188 115117 115115 172172 158162 182182 095113 172175
Az_026 ,  197201 188188 128128 158161 184184 119119 115115 168176 158168 182182 095095 166175
Az_027 ,  197209 188188 128128 156159 184188 115115 115115 176178 158168 182182 104113 166175
Az_028 ,  197197 184184 128128 148161 184184 115115 115117 168176 168168 182191 113113 148175
Az_029 ,  197201 184188 128130 156157 188188 115117 131131 168176 171171 182182 104113 148172
Az_030 ,  197209 188188 128128 157158 184188 115121 115153 168172 168168 182182 104113 172172
Az_031 ,  197209 186188 128128 158158 184188 115117 133153 168172 168168 188188 104113 148166
Az_032 ,  197197 184188 128130 159159 184188 115117 115115 168172 168168 182182 113113 148166
Az_033 ,  197209 184188 128128 148159 188188 115115 115131 168172 168171 182188 095113 166172
Az_034 ,  201201 188188 128130 159159 184184 115115 115115 168172 158162 182182 104113 166175
Az_035 ,  197197 184184 128128 157159 184184 117121 115115 172178 158168 182182 104104 166166
Az_036 ,  209209 186188 128128 159159 184184 115119 115131 168168 158171 188191 095113 166172
Az_037 ,  197201 188188 128128 156158 188188 115115 115115 168172 162168 182188 104113 148166
Az_038 ,  197209 184188 128128 159160 184184 115119 115131 168176 168171 182191 113113 148148
Az_039 ,  197201 184188 128128 159161 184188 115115 115131 172176 168168 182182 113113 166172
Az_040 ,  197209 184188 128128 159159 184188 115117 115151 168178 158168 188188 113113 166166
Pop
TJC2_001 ,  197197 188188 128128 148148 184184 117119 129145 172178 168168 188191 104113 148166
TJC2_002 ,  197197 186188 128128 148159 184188 115119 115131 168176 158168 182182 107113 148166
TJC2_003 ,  197197 184188 128128 148156 184188 115119 115115 172176 158168 182182 095113 175175
TJC2_004 ,  197201 184188 128128 148159 184188 115119 115131 168176 168171 182182 107113 166175
TJC2_005 ,  197209 188188 128128 157159 184184 115119 129135 166172 171171 182191 095107 172175
TJC2_006 ,  197201 188188 128128 148158 184188 117119 129145 172178 168168 188191 113113 148166
TJC2_007 ,  195197 184184 128130 161161 188188 115115 115153 168172 168168 182182 104104 172175
TJC2_008 ,  195197 184184 128128 161161 188188 115115 115153 172178 168168 182182 104113 172175
TJC2_009 ,  195209 188188 128128 158158 188188 115121 115151 172178 158171 188188 113113 166166
TJC2_010 ,  197197 184188 128128 148159 184184 115115 115129 168178 158168 188188 104113 166175
TJC2_011 ,  197197 186188 128128 158159 184188 115119 115131 168172 158168 188188 107113 148166
TJC2_012 ,  197201 186188 128128 148159 184188 115119 115131 168172 168168 188188 107113 166166
TJC2_013 ,  197201 186188 128128 158159 184188 115119 115131 172176 168171 182182 113113 166175
TJC2_014 ,  197201 184188 128128 148159 184188 115115 115131 172172 168168 188188 107113 166166
TJC2_015 ,  197197 184188 128128 158158 184188 115119 115129 166172 158168 182182 095113 175175
TJC2_016 ,  197197 186188 128128 148159 184188 115119 115131 172176 158171 182182 113113 148175
TJC2_017 ,  197197 184188 128128 158159 184188 115115 115131 172176 158168 182182 113113 148166
TJC2_018 ,  197197 184188 128128 148159 184188 115115 115131 172176 168168 188188 113113 148166
TJC2_019 ,  197197 186188 128128 158159 184188 115119 115131 172176 168168 182182 107113 148166
TJC2_020 ,  197197 188188 128128 148159 184188 115115 131151 178178 158162 188188 104107 172175
TJC2_021 ,  197201 184188 128128 158159 184188 115115 115131 168172 168168 188188 107113 166166
TJC2_022 ,  197197 184188 128128 158159 184188 115115 115131 168176 158171 188188 107113 148175
TJC2_023 ,  197197 184188 128128 148159 184188 115119 115131 172172 168168 188188 113113 148166
TJC2_024 ,  197197 186188 128128 158159 184188 115119 115131 168172 168171 188188 107113 148175
TJC2_025 ,  197197 188188 128128 148159 184184 115119 115129 168172 168168 191191 104113 148172
TJC2_026 ,  197197 184188 128128 158159 184188 115115 115131 168172 158171 188188 107113 148175
TJC2_053 ,  197209 188188 128130 158161 184188 115115 115115 168172 168168 182182 104104 166172
TJC2_054 ,  197197 184188 128128 148159 184188 115115 115131 172172 158168 188188 113113 148166
TJC2_055 ,  197201 184188 128128 158159 184188 115115 115131 168172 158171 188188 107113 166175
TJC2_056 ,  197209 186188 128128 157159 184188 115115 117131 172172 162171 190190 113113 172175
TJC2_057 ,  197209 186188 128128 158158 184188 117119 115115 172176 158168 182182 095095 175175
TJC2_058 ,  197197 186188 128128 158159 184188 115119 115131 168172 158171 182182 113113 148175
TJC2_059 ,  197197 184188 128128 148158 184188 115115 129129 168172 168168 191191 113113 148166
TJC2_060 ,  197201 184188 128128 148159 184188 115115 115131 168172 168171 188188 107113 166166
TJC2_061 ,  197209 184188 128128 156158 188188 119119 115129 166172 158168 182182 095113 172175
TJC2_062 ,  197201 184188 128128 148158 184188 115117 129129 172172 158168 191191 113113 172175
TJC2_063 ,  197197 186188 128128 158158 184188 117119 115129 172176 158168 182182 113113 175175
TJC2_064 ,  197209 188188 128130 158158 184188 115119 151153 172178 158158 188188 113113 166166
TJC2_065 ,  197209 184188 128130 158161 184188 115115 115115 168178 168168 182182 104104 166172
TJC2_066 ,  209209 184188 128128 156158 188188 119119 115129 166172 158168 182182 095113 172175
Pop
Nog_001 ,  195209 188188 128128 158159 184188 117121 115151 172172 168168 182182 104113 175175
Nog_002 ,  195197 184188 128130 158159 184188 115119 131145 172172 168171 182182 107113 166166
Nog_003 ,  197209 184184 128128 152152 184188 115119 115151 172172 168168 182191 113113 166166
Nog_004 ,  209209 188188 128128 158159 184188 115115 115151 172172 168171 182182 104104 166175
Nog_005 ,  201201 188188 128128 156158 184184 121121 115115 172178 168168 182182 104104 172175
Nog_006 ,  195197 184188 128128 156158 188188 117121 115151 172172 168168 182191 095104 166172
Nog_007 ,  197209 186188 128128 158159 184188 115115 115131 172178 168168 182182 095113 148166
Nog_008 ,  195209 184184 128128 161161 184188 115121 151151 178178 168168 188188 104104 172175
Nog_009 ,  197209 184184 128130 158161 184184 115121 115133 172178 168171 182191 113113 175175
Nog_010 ,  195197 184184 128130 157158 184188 115117 115115 172172 158174 182188 113113 166175
Nog_011 ,  197209 186188 128130 152161 188188 115119 115131 172172 168168 182182 107113 166166
Nog_012 ,  197201 184184 128128 156158 188188 115119 115149 168172 168168 182188 107113 166175
Nog_013 ,  197209 184188 128128 158159 188188 115115 115149 172172 168168 188191 095095 166175
Nog_014 ,  197209 184188 128130 159161 184188 115121 131131 172178 168171 182188 104113 166166
Nog_015 ,  201209 184186 128130 158158 184188 117119 115131 172172 168168 182188 113113 166166
Nog_016 ,  209209 184188 130130 157161 184188 115115 131153 172178 168168 182182 095113 166175
Nog_017 ,  197201 184184 128128 158158 184188 115115 115115 168172 168171 182191 113113 166172
Nog_018 ,  197209 184188 128128 156158 184188 115115 115151 168172 158168 182182 113113 166166
Nog_019 ,  197197 184186 130130 158161 184188 115117 115149 166172 168171 188188 104113 166175
Nog_020 ,  201209 184186 128130 158158 188188 115115 115155 172172 168168 182188 104113 166175
Nog_021 ,  209209 184184 128130 156161 184188 115119 131133 172172 158168 188188 095104 166175
Nog_022 ,  209209 184188 128128 158159 184184 115115 115115 168172 158171 000000 095113 148175
Nog_023 ,  197209 184186 128130 158161 184188 115117 131145 172172 158168 182182 104113 166166
Nog_024 ,  197201 184184 128128 158158 188188 115115 131131 172172 168171 182188 095104 175175
Nog_025 ,  197201 188188 128128 158161 184184 115115 115131 178178 158168 182182 104113 166166
Nog_026 ,  195197 184188 128128 159161 188188 115115 115115 172172 158168 182182 113113 166172
Nog_027 ,  197209 184184 128128 158158 184188 115119 131145 168178 168171 182182 113113 166175
Nog_028 ,  197197 184184 128130 157158 184184 115117 115131 172172 168168 182182 107113 175175
Nog_029 ,  209209 184184 128128 152158 184188 115115 115149 172178 168171 182188 104113 166175
Nog_030 ,  195209 186186 128128 152158 188188 115121 131131 172172 168168 188191 104113 166175
Nog_031 ,  197201 184188 128128 158158 184184 117119 115151 172172 168171 182191 104107 166166
Nog_032 ,  201209 184188 128128 158161 184188 115117 131131 168178 168171 188191 113113 166175
Nog_033 ,  201209 188188 128128 161163 188188 115117 115115 172172 168168 182182 104113 148166
Nog_034 ,  201209 186188 128128 157158 184188 115115 115115 168172 168168 182182 107113 166166
Nog_035 ,  197209 184184 130130 158161 188188 117119 115145 168178 168168 182191 104113 166175
Nog_036 ,  197209 184184 128128 156161 184188 115117 115131 172172 158174 000000 113113 166166
Nog_037 ,  201201 184184 128128 158161 184188 115115 115115 172178 168168 182194 095113 172172
Nog_038 ,  197201 184186 128128 158161 184184 115121 115115 172172 168168 182188 107113 166175
Nog_039 ,  197197 184184 128128 159159 184188 115121 115131 172172 168168 182191 113113 172175
Nog_040 ,  197197 184184 128128 159159 184188 115121 115115 168172 168168 182182 095113 148175
Pop
Her_001 ,  197201 188188 128130 152152 184184 117121 131149 172172 158168 182194 104113 172175
Her_002 ,  209209 188188 128130 156158 184188 115117 115129 168178 168171 182182 113113 166172
Her_003 ,  201209 188188 128130 158158 184184 117119 115153 172178 158168 182182 095104 166175
Her_004 ,  195201 184188 128128 159159 184184 119121 115115 172178 168168 188191 104104 166166
Her_005 ,  195201 188188 128128 152161 184184 115121 115143 178178 168171 182182 095104 148166
Her_006 ,  197203 188188 128130 159159 184188 115117 115131 168178 168168 182188 113113 166175
Her_007 ,  195201 184188 128128 152159 184184 115115 115131 172172 168168 182182 104113 148148
Her_008 ,  197209 184188 128128 158159 184184 119119 115115 166166 158158 194194 104113 166166
Her_009 ,  197209 184188 128130 156156 184184 115117 115115 172172 168171 182182 095113 166175
Her_010 ,  197197 184188 130130 152158 188188 119119 115115 178178 168168 182182 104113 175175
Her_011 ,  201209 188188 128128 152158 184184 117119 115149 172178 168171 182191 104104 166175
Her_012 ,  197201 184188 128128 156158 184184 115121 115151 172172 168171 182188 104104 148175
Her_013 ,  195209 184184 128128 158158 188188 115115 115115 172178 158168 182182 104104 166166
Her_014 ,  201209 184186 128128 156158 184184 115115 115115 172172 158168 182188 104104 166175
Her_015 ,  197209 186188 128128 152152 184188 121121 115149 172178 168168 182191 104104 175175
Her_016 ,  197201 188188 128128 158161 188188 115121 115117 172178 158168 182182 107113 166166
Her_017 ,  197209 184184 128128 152159 184188 115121 115149 176178 158168 182182 107113 166166
Her_018 ,  195197 188188 128130 152158 184184 117117 115131 166172 165168 182182 113113 166175
Her_019 ,  197197 184188 128130 158159 184188 115117 115131 178178 158168 182191 095113 175175
Her_020 ,  197201 184188 128130 152159 184184 119119 115143 178178 158168 182182 095104 166166
Her_021 ,  195197 184188 128128 152158 184188 119121 115131 172178 158168 000000 113113 166175
Her_022 ,  197197 188188 128128 152157 184184 115115 115145 172172 168171 188194 095113 175175
Her_023 ,  195197 184188 128128 152159 188188 115117 131149 172178 168168 182182 104107 166166
Her_024 ,  197197 188188 128128 158159 184188 115121 115115 172172 168168 182188 104104 166166
Her_025 ,  201209 188188 130130 157158 184184 121121 115115 166178 168168 182182 104113 166166
Her_026 ,  197209 188188 128130 152158 184184 115121 115115 172178 168171 182182 104113 172175
Her_027 ,  197209 184188 128130 158161 184188 115119 115131 172172 168171 191191 104113 175175
Her_028 ,  197197 188188 128128 152158 184184 115121 115115 172178 171171 182182 095107 148166
Her_029 ,  201201 188188 128128 158158 184184 115117 115115 172178 168168 182182 104107 166175
Her_030 ,  197209 188188 128128 152158 184184 115121 115145 172178 158168 182182 104113 175175
Her_031 ,  203209 188188 128128 158159 184184 117119 115115 172178 158168 182182 095104 166172
Her_032 ,  201201 184188 128130 158158 184184 117117 115115 166172 168168 182182 104113 166166
Her_033 ,  201201 188188 128130 158159 184188 115117 115115 172178 158168 182182 113113 166166
Her_034 ,  197201 188188 128130 156159 184184 119119 115143 178178 158168 182182 095104 166166
Her_035 ,  195197 188188 128128 157159 184188 115121 115115 166172 168168 182182 095113 166175
Her_036 ,  197201 184188 128130 156158 184184 115121 115131 172178 168168 191191 104104 166175
Her_037 ,  195203 184188 128128 152152 184188 115119 115131 172172 158168 182188 104113 166175
Her_038 ,  197197 184184 128128 152158 184188 117119 131145 172172 158168 188191 104113 166175
Her_039 ,  197201 188188 128128 152156 184184 115117 115115 172178 168168 182182 104113 166166
Her_040 ,  197209 188188 128128 156158 184188 115115 145149 172178 168171 182182 107113 166166
Pop
Dem_001 ,  197201 188188 128128 159159 184184 115117 115115 166172 158162 182191 113113 148172
Dem_002 ,  195209 188188 128130 159160 184184 115115 117151 166168 158168 182182 113113 148166
Dem_003 ,  201209 188188 128130 158159 188188 115115 133145 172178 158168 182182 113113 166166
Dem_004 ,  197201 186188 128128 158158 184184 115117 115129 168172 168168 000000 107113 148166
Dem_005 ,  197197 188188 128128 156161 184188 117117 115129 178178 158168 188188 113113 148175
Dem_006 ,  197209 188188 128130 157158 184184 115115 115149 168168 158158 182182 113113 148166
Dem_007 ,  197197 188188 128128 156157 184184 115117 115115 168176 162162 188194 107113 166175
Dem_008 ,  197197 188188 128128 158158 184188 121121 145149 172176 158168 182194 107107 148172
Dem_009 ,  209209 184188 128130 157159 184184 115119 129129 178178 171174 182194 113113 166175
Dem_010 ,  197197 188188 128128 156159 184188 115115 115117 176178 158168 182182 107113 148166
Dem_011 ,  197209 188188 128128 159159 184184 117119 119145 168168 158162 182182 113113 166175
Dem_012 ,  197209 188188 128128 157161 184188 115119 115145 168168 162171 182188 095113 175175
Dem_013 ,  197209 186186 128130 156158 184184 115117 117149 176178 162162 188191 113113 166175
Dem_014 ,  201209 188188 128130 161161 184188 115117 115149 166168 168174 182188 113113 166166
Dem_015 ,  197209 188188 128130 158158 184184 117119 115149 168168 158162 182182 107113 166166
Dem_016 ,  197201 188188 128128 156158 184184 117121 115129 168172 162168 188191 113113 148166
Dem_017 ,  209209 188188 128130 156161 184188 115115 129151 166178 168171 182182 113113 166166
Dem_018 ,  197209 188188 128130 157157 184184 115119 129149 178178 171171 191194 113113 148166
Dem_019 ,  201209 188188 128130 157159 184184 117117 115145 168178 158168 191194 104113 148166
Dem_020 ,  197197 188188 128128 157157 188188 115119 117151 166176 158168 188191 104113 148166
Dem_021 ,  209209 188188 128128 158158 184184 117117 115129 176178 168171 182182 113113 148166
Dem_022 ,  197209 188188 128130 156157 184184 117119 115149 166178 162171 191191 113113 166172
Dem_023 ,  197209 188188 128128 157157 184188 119119 115149 176178 168171 182182 113113 148172
Dem_024 ,  197209 188188 128130 161161 184184 115117 115149 168176 162168 188191 104104 148166
Dem_025 ,  209209 188188 128130 157157 184188 117119 129149 168178 171171 191191 107113 148166
Dem_026 ,  209209 188188 128128 156158 184184 117119 145149 178178 168171 182194 107113 148148
Dem_027 ,  197209 188188 128128 156158 184184 117119 115149 176178 168171 188191 107113 148148
Dem_028 ,  197209 184188 128130 157157 184184 119119 129129 168176 162168 188191 113113 166166
Dem_029 ,  197201 188188 128130 156161 188188 115119 115149 166172 158171 182188 113113 148166
Dem_030 ,  197197 184188 128128 159159 184188 115119 115115 168172 158171 188194 107107 166166
Dem_031 ,  197209 184188 128130 156156 184184 117119 115115 168176 162171 182182 113113 166166
Dem_032 ,  197209 186188 128128 156159 184184 117117 115115 168178 162162 182188 107107 148172
Dem_033 ,  201209 188188 128128 161161 184184 115121 115151 172178 158174 182182 107113 148166
Dem_034 ,  197209 184188 128128 156159 184184 115119 149149 178178 158174 182191 113113 166166
Dem_035 ,  197197 188188 128128 157159 184188 117119 133151 172176 162168 182194 113113 166166
Dem_036 ,  195197 188188 128128 158158 188188 115119 129129 172178 158162 182182 107107 148166
Dem_037 ,  197209 188188 128130 157161 184184 117119 117117 176176 158158 182194 107113 166175
Dem_038 ,  197209 188188 128128 157158 184188 115117 149149 168168 158162 182182 107107 148175
Dem_039 ,  197197 188188 128130 154161 184184 115119 115119 178178 158158 182194 113113 148166
Dem_040 ,  197201 188188 128130 154156 184188 117117 129149 168178 162168 188191 113113 166166
Pop
LC18_001 ,  195195 188188 128128 154161 184184 117119 117131 176178 158168 182182 107113 166172
LC18_002 ,  197197 184188 128128 157157 184188 115119 115149 178178 162168 182188 113113 175175
LC18_003 ,  197197 188188 128128 158161 184184 117119 115115 168178 162168 188188 107113 166166
LC18_004 ,  197197 188188 128130 157157 184184 117119 115119 178178 168168 194194 107113 166175
LC18_005 ,  195201 184188 128130 158158 184184 117121 117117 176178 168168 000000 113113 166166
LC18_006 ,  195197 188188 130130 156158 184184 117121 117131 166176 158158 182182 113113 166172
LC18_007 ,  195197 188188 128130 158159 184184 115115 115151 178178 158158 182182 107113 166175
LC18_008 ,  197197 188188 128128 156158 184184 119127 115115 176178 158168 182182 107113 148166
LC18_009 ,  197201 188188 130130 157157 184184 115121 115115 172176 162162 182182 104113 166175
LC18_010 ,  201201 188188 128130 157158 184184 117119 115115 176178 168171 182182 107107 166175
LC18_011 ,  197197 188188 128128 156157 184184 117127 115115 172178 158162 182182 095113 175175
LC18_012 ,  197197 188188 128128 000000 184184 119127 115149 178178 158162 182182 113113 148166
LC18_013 ,  197197 188188 128130 158158 184184 117119 115149 168178 158168 182182 113113 166172
LC18_014 ,  197197 188188 128130 156159 184188 115117 115115 178178 162168 182188 113113 166172
LC18_015 ,  197197 188188 128130 152154 184188 117121 117117 172178 171171 182182 107113 166166
LC18_016 ,  197197 188188 128130 154157 184184 117119 115119 176178 158162 182182 113113 166166
LC18_017 ,  197197 188188 128128 157158 184184 115119 117117 168178 158162 182182 113113 166166
LC18_018 ,  197197 188188 128130 154158 184184 117121 115115 166178 171171 182194 113113 166166
LC18_019 ,  195197 188188 128130 156157 184188 117119 115115 172178 162171 182182 107113 166175
LC18_020 ,  197201 188188 128128 156159 184184 117121 115131 176176 158171 188188 107113 166166
LC18_021 ,  195197 188188 128130 157158 184184 117117 115129 178178 158158 194194 107113 166175
LC18_022 ,  197209 188188 128128 156157 184188 115119 115149 172172 168171 182188 113113 148166
LC18_023 ,  209209 188188 128130 154158 184184 117117 117151 176178 158162 182188 113113 166166
LC18_024 ,  201209 188188 128128 154158 184184 117119 115115 176176 162162 182182 113113 148166
LC18_025 ,  197197 188188 128130 157158 184188 127127 117131 172176 162162 182182 095113 166166
LC18_026 ,  201209 188188 128130 154157 184184 119119 115149 170172 162168 182182 113113 148166
LC18_027 ,  197201 184188 128128 160161 184184 119121 115115 168176 158162 182182 107113 148148
LC18_028 ,  197209 188188 128128 154161 184184 119121 115115 168176 168171 182188 113113 172175
LC18_029 ,  197209 188188 128128 156161 184184 117119 115115 176176 158171 188188 107113 148166
LC18_030 ,  195197 188188 128130 157158 184184 127127 117117 168178 158162 188188 107113 166175
LC18_031 ,  197201 188188 128130 157161 184188 115117 115131 172178 168168 182182 107107 175175
LC18_032 ,  197197 188188 128130 156157 184188 115117 115131 172178 158158 182182 107107 175175
LC18_033 ,  197197 188188 128130 154157 184188 117127 115115 166168 158171 182182 107113 166175
LC18_034 ,  201209 188188 128128 156157 184188 121127 115115 168178 162162 182182 107107 166166
LC18_035 ,  197201 188188 128130 156158 184184 117121 115115 168176 162162 188188 107113 166166
LC18_036 ,  197197 188188 128128 158159 184184 115127 115131 176178 168168 182182 095107 166166
LC18_037 ,  197197 184188 128128 157158 184184 119119 115115 166172 158162 182182 113113 166175
LC18_038 ,  197209 188188 128130 156159 184184 117127 115131 176176 158168 182000 113113 166166
LC18_039 ,  197197 188188 128130 156161 184184 117117 115115 172176 168168 182182 113113 166175
LC18_040 ,  197197 184188 128128 154161 184188 119119 115115 176178 162168 182182 113113 166166
Pop
TC_001 ,  201209 188188 128128 157161 184188 115117 115143 172178 159168 188191 095113 166175
TC_002 ,  195195 184186 128130 154161 188188 117119 115115 168176 158158 188191 095113 166166
TC_003 ,  197201 188188 128130 161161 184184 115115 115115 176178 162162 182188 095107 166175
TC_004 ,  209209 188188 128130 162162 188188 117117 115133 168168 158162 188191 113113 166166
TC_005 ,  195197 184188 128128 156158 184184 117119 115143 168178 158162 182188 095113 148166
TC_006 ,  195197 188188 128128 154156 184188 117117 117143 172178 159168 182188 095095 148175
TC_007 ,  197201 188188 128128 154161 188188 115119 115115 176178 162171 188188 095113 166175
TC_008 ,  195197 184184 128128 154156 184188 115117 115115 168176 159168 182188 095113 148166
TC_009 ,  201201 184188 128128 158158 188188 117117 115115 176178 162162 188191 107113 166166
TC_010 ,  197209 188188 128128 154161 184188 115115 115115 168168 162162 182191 095095 175175
TC_011 ,  201209 184188 130130 157157 188188 117119 117117 172178 158162 182191 107107 166175
TC_012 ,  197199 188188 128128 162162 184188 117119 115115 176178 158162 182191 113113 166166
TC_013 ,  195209 188188 128128 154161 184188 115119 115117 168176 158162 182191 107113 166175
TC_014 ,  195209 184184 128130 162162 184188 115117 115115 178178 159171 182188 113113 166175
TC_015 ,  195209 184186 128128 161161 188188 115119 115145 176178 158158 182188 113113 166166
TC_016 ,  195209 184184 128128 162162 184188 115115 115115 168178 162168 182188 113113 175175
TC_018 ,  209209 188188 128130 156161 188188 115119 115115 172176 162162 188188 107113 166166
Pop
Alb_001 ,  197197 184184 128130 152154 184188 117117 115133 176178 168168 182000 104113 166166
Alb_002 ,  197197 184188 128128 154161 184188 115117 115115 176176 168168 182182 095095 166166
Alb_003 ,  197201 184188 128128 154161 184188 115117 115115 176176 159168 182188 095095 166175
Alb_004 ,  201201 184184 128128 154159 184188 117117 117133 172178 162168 191191 113113 175175
Alb_005 ,  197201 184188 130130 159161 188188 117117 133145 172178 168168 188188 113113 166166
Alb_006 ,  197201 184188 128130 152154 184188 115117 115133 176178 159168 182000 095113 166166
Alb_007 ,  197197 184188 128128 154161 184188 115117 115115 176176 168168 182182 095095 166166
Alb_008 ,  197201 184184 128130 154159 184188 117117 133145 172178 162168 191191 113113 166175
Alb_009 ,  197197 184188 128130 152159 184188 115117 117133 166172 168168 182000 113113 166166
Alb_010 ,  197201 184188 128130 156156 184184 117119 129133 166178 168171 182000 113113 148166
Alb_011 ,  197201 184188 128130 156157 184184 117119 129129 172178 168171 182191 113113 148166
Alb_012 ,  197197 184188 130130 152159 184184 117119 117133 172178 168171 182000 113113 148148
Alb_013 ,  197197 188188 130130 152157 184184 117117 133133 166172 171171 182182 113113 148148
Alb_014 ,  197197 184184 130130 156159 184184 117117 133133 172178 171171 191191 113113 148166
Alb_015 ,  197201 188188 128130 156157 184184 117119 129133 166178 168171 182000 113113 148166
Alb_016 ,  201209 188188 128128 158159 188188 115121 115115 166178 162168 182188 113113 166175
Alb_017 ,  197197 188188 130130 152159 184188 117119 117133 166178 168171 182000 113113 148148
Alb_018 ,  197197 188188 130130 156159 184188 115119 133133 172178 171171 182000 113113 148166
Alb_019 ,  197201 188188 130130 152159 184188 117117 117117 166178 168168 182188 113113 148166
Alb_020 ,  197201 188188 128130 152152 184184 117119 117133 166178 168171 191191 113113 148148
Alb_021 ,  197197 188188 130130 159159 188188 115119 133133 166172 171171 182000 113113 148148
Alb_022 ,  197197 188188 130130 157159 184188 115117 133133 172178 168171 182191 113113 148166
Pop
Ala_001 ,  209209 184188 128130 156156 184184 115119 115117 168172 158159 182182 107113 148166
Ala_002 ,  197209 188188 128128 157161 184184 121121 115131 166172 158158 182182 095107 148175
Ala_003 ,  195201 188188 128128 158158 184184 117117 131151 176178 158162 194194 113113 148166
Ala_004 ,  197201 188188 128128 156156 184184 117121 115129 176176 158162 194194 107113 148172
Ala_005 ,  197197 188188 128130 156156 184184 117119 115117 166178 162162 182182 113113 166172
Ala_006 ,  197209 188188 128130 157161 184184 117117 131151 166178 158168 182182 107113 166175
Ala_007 ,  195197 188188 128128 161161 184184 117121 115115 166176 162162 182194 113113 148166
Ala_008 ,  209209 184184 128128 156156 184184 117117 115115 168172 162168 188188 113113 148148
Ala_009 ,  197209 188188 130130 154156 184184 117119 115129 168178 158162 182188 113113 166166
Ala_010 ,  197201 188188 128128 156156 184184 115117 115131 172176 158168 188188 113113 148148
Ala_011 ,  197201 184188 128128 158161 184184 117117 131131 166178 162171 182182 095113 148148
Ala_012 ,  197201 184188 128128 156161 184184 115117 117131 176176 162168 182191 113113 148148
Ala_013 ,  197209 188188 128128 154156 184184 117121 115115 166176 158158 182182 113113 166166
Ala_014 ,  197209 188188 128128 156158 184184 115119 131151 176176 158158 182182 113113 166166
Ala_015 ,  201201 188188 128130 158158 184184 115117 131131 172176 158168 182191 095113 148175
Ala_016 ,  197197 188188 128128 156157 184184 115117 115151 166176 158171 191194 095107 148166
Ala_017 ,  197197 188188 128128 156158 184184 115119 131131 172176 168171 182191 113113 148148
Ala_018 ,  197209 184188 128130 160160 184184 117119 131137 166178 162168 182194 113113 148166
Ala_019 ,  197209 188188 128130 156157 184184 115121 115153 172178 162171 182188 113113 166175
Ala_020 ,  197201 188188 128130 156161 184184 117121 115131 166176 162168 182182 113113 148166
Ala_021 ,  195209 188188 128128 156158 184184 117117 117117 168178 158162 182194 107113 148175
Ala_022 ,  197201 188188 128128 156157 184184 117121 117153 166168 158162 188188 107113 148148
Ala_023 ,  201209 184188 128130 156161 188188 115117 115151 166178 162162 182194 095107 148166
Ala_024 ,  197201 188188 128130 156161 184184 115117 115115 172176 162162 182194 113113 148166
Ala_025 ,  197201 188188 128130 154161 184188 117117 115131 172178 158158 182182 107113 148166
Ala_026 ,  197197 184188 128128 154157 184184 119121 115145 172176 162168 182194 107113 166175
Ala_027 ,  201201 188188 128130 158159 184184 115121 117133 172172 168171 188194 113113 175175
Ala_028 ,  197201 188188 128128 156156 184184 119121 115133 166176 162162 182188 113113 148166
Ala_029 ,  197209 184188 130130 156156 184184 119121 115115 172176 158162 188194 095113 166175
Ala_030 ,  197197 184188 128128 161161 184184 117117 115131 166166 158168 188194 113113 148166
Ala_031 ,  195209 188188 128128 156156 184184 121121 115145 166168 158162 191191 107113 148148
Ala_032 ,  197197 184188 128130 156161 184184 115121 117131 172178 159171 188191 113113 148172
Ala_033 ,  197209 188188 128128 156156 184184 117117 117131 176176 162171 188188 113113 175175
Ala_034 ,  197201 188188 128128 156156 184184 117121 115151 176176 162168 191191 107113 175175
Ala_035 ,  201209 188188 128128 154156 184184 117119 115115 166168 168168 182194 095107 148166
Pop
SP_002 ,  197197 188188 130130 157157 184184 117117 115131 168176 158168 182188 113113 166175
SP_003 ,  197201 188188 128128 154154 184188 117117 129133 168178 168168 000000 113113 148175
SP_004 ,  201209 188188 128130 154161 184184 115119 129145 172178 158168 188188 113113 166175
SP_005 ,  201209 188188 130130 157157 184188 115115 129129 176176 158168 188188 113113 166166
SP_006 ,  197209 188188 128130 154156 184184 117121 115115 176178 168168 188188 113113 166166
SP_007 ,  209209 188188 130130 154156 184184 121121 131149 168178 158162 188188 107113 166175
SP_008 ,  197209 184188 128130 154157 184184 115119 129137 166176 158168 188188 113113 166166
SP_009 ,  201209 188188 128130 156159 184184 115117 115117 176178 158168 188191 113113 166175
SP_010 ,  197197 184188 128128 154161 184188 115121 115115 178178 158168 182182 113113 148166
SP_011 ,  197209 188188 128128 156158 184188 115117 115129 176178 158162 182182 107113 166166
SP_012 ,  197209 186188 128130 159159 184184 119119 115115 172178 162162 182182 113113 166175
SP_013 ,  201209 184184 128128 158158 184184 117117 115117 178178 158162 182182 113113 175175
SP_014 ,  209209 184188 128128 157161 184188 117121 117117 166172 158162 182191 113113 148175
SP_015 ,  197209 188188 128130 154156 184184 115119 115117 166172 162168 182182 107113 166175
SP_016 ,  197209 184188 128128 157159 184184 115117 115119 168168 158171 188194 113113 148175
SP_017 ,  197209 186188 128130 158161 184188 119119 115115 168172 162171 182188 113113 175175
SP_018 ,  201201 188188 128128 158158 184184 119119 115115 168172 158158 191191 113113 175175
SP_019 ,  209209 188188 128130 156156 184188 117119 115117 168176 158168 182191 113113 175175
SP_020 ,  209209 184188 128130 158161 184188 117119 115117 168168 168168 182191 095113 166175
SP_021 ,  201209 188188 128130 157157 184184 117119 117143 168178 158162 188188 113113 148166
SP_022 ,  197197 184188 128128 157157 188188 115117 131131 166178 162162 191191 113113 166166
SP_023 ,  201209 184186 128130 159159 184184 119119 117117 168176 162162 182182 107113 148175
SP_024 ,  197209 184184 128128 157159 184184 115121 115117 166176 158158 188191 113113 166166
SP_025 ,  197209 188188 130130 159159 184188 117117 117131 166178 162168 182182 113113 148166
SP_026 ,  197197 188188 130130 156158 184184 115119 115115 168176 158162 182188 113113 166166
SP_027 ,  197197 188188 128130 152159 184188 119119 115117 176178 162168 182182 107113 166166
SP_028 ,  195209 188188 128128 157160 184188 117121 117149 166178 168171 182182 113113 166166
SP_029 ,  201209 188188 128130 156158 184184 115117 131131 168168 168168 188188 113113 148166
SP_030 ,  201201 186188 128130 156158 184184 115119 115131 172176 158168 182182 107113 166166
SP_031 ,  197201 186188 130130 159159 184188 119121 115115 166168 158168 182191 113113 175175
SP_032 ,  201209 184186 128128 158158 184184 117117 117131 166168 168168 182182 113113 166175
SP_034 ,  197209 184188 130130 156161 184184 119119 115117 166168 168171 182182 113113 166172
SP_035 ,  197201 188188 128128 158158 184184 115117 115117 176176 158158 182188 113113 148172
SP_036 ,  197209 186188 128128 157157 184184 115121 115129 178178 162171 182191 107113 148172
SP_037 ,  201209 188188 130130 157159 184184 115117 129133 168176 158168 188191 113113 166166
SP_038 ,  209209 188188 128130 154157 184188 115117 129133 176176 159168 188188 113113 166175
SP_039 ,  209209 188188 130130 154154 184184 115117 115133 168176 159168 188188 113113 166166
Pop
Ros_001 ,  197209 186188 128128 147160 184184 117121 115115 168178 162168 188191 113113 166166
Ros_002 ,  197197 184188 130130 159159 184184 115117 115115 168168 158162 182191 107113 166175
Ros_003 ,  201209 184188 128128 158158 188188 121121 115129 176178 158168 188191 095104 166166
Ros_004 ,  201201 188188 128128 149154 188188 117119 115129 168168 168168 182182 113113 166166
Ros_005 ,  195209 188188 128128 156159 184184 115117 115151 166166 158168 188188 113113 166175
Ros_006 ,  209209 184186 130130 156158 184188 115121 115115 168168 158162 182182 095113 175175
Ros_007 ,  209209 184188 128128 149159 184184 115117 115119 168168 162171 182191 095113 148166
Ros_008 ,  195209 184184 130130 160160 184184 119121 115131 168176 168171 188191 113113 148175
Ros_009 ,  195195 184188 128128 154161 184184 115117 115133 166178 171171 182191 107113 166175
Ros_010 ,  197209 188188 128130 156159 184188 115115 115115 166168 162168 182188 113113 175175
Ros_011 ,  197197 186188 128128 160160 184184 119121 115115 168178 158168 188188 095113 175175
Ros_012 ,  209209 186188 128130 159159 184184 115117 115115 168172 168171 000000 113113 166175
Ros_013 ,  195197 186188 128130 156156 184188 121121 115129 166176 158158 191194 095113 166175
Ros_014 ,  195209 184188 128130 149158 184188 117121 115115 166178 158168 188194 113113 166175
Ros_015 ,  201209 188188 128128 159159 184188 119121 115115 178178 168171 182188 095113 175175
Ros_016 ,  197197 188188 128130 159159 184184 115121 115115 166176 159162 188191 107113 148148
Ros_017 ,  195197 188188 128130 156161 188188 115119 115115 172172 158171 182188 095113 175175
Ros_018 ,  197209 186186 128128 158160 188188 119121 115143 168172 158158 188188 095113 166166
Ros_019 ,  197197 188188 128130 147156 184184 115119 115115 172178 162168 188191 113113 166175
Ros_020 ,  195197 188188 128128 158158 184184 121127 115129 168178 158162 182194 113113 166166
Ros_022 ,  195197 184186 130130 156161 184184 121121 115115 168172 159159 188191 113113 166166
Ros_023 ,  195209 184188 128128 157162 184184 119121 115115 168178 159159 188191 113113 166175
Ros_024 ,  197197 188188 128128 157160 184184 115117 115115 168178 158171 182188 113113 166172
Ros_025 ,  197209 184188 128130 157160 184184 117117 115115 178178 158162 188191 113113 166166
Ros_026 ,  197197 184188 128128 159159 184184 115119 115131 168168 158158 191194 113113 166175
Ros_027 ,  197209 184188 128128 154159 184188 117121 115115 168172 158168 188188 095113 166175
Ros_028 ,  209209 186188 128130 148160 184188 115119 115117 172178 158168 188191 107113 148175
Ros_029 ,  197209 184188 128128 158158 184184 115127 115115 166168 158168 188188 095113 148175
Ros_030 ,  195197 188188 128130 158158 184184 117119 115117 168178 158162 182191 113113 166175
Ros_031 ,  197197 188188 128128 160160 188188 115121 115129 168168 162168 182191 095113 175175
Ros_032 ,  197197 184188 128130 158158 184184 117121 115133 176178 162168 188191 095107 175175
Ros_033 ,  197201 188188 130130 149159 184184 115127 115115 166172 158168 191194 113113 175175
Ros_034 ,  195197 184188 128128 158160 184184 115115 115115 172178 158171 188191 095113 166175
Ros_035 ,  195197 184188 128130 157161 188188 119121 115115 168178 158158 182191 113113 175175
Ros_036 ,  195209 184188 128128 157159 188188 115115 115115 166172 158168 188191 113113 148175
Ros_037 ,  197209 188188 128128 157161 184184 117121 117129 168178 162162 182191 113113 175175
Ros_038 ,  195197 188188 128130 147156 184188 115119 115115 166178 158168 188194 113113 175175
Ros_039 ,  209209 184188 128128 149160 184188 121121 115115 168172 168171 191191 095113 175175
Ros_040 ,  197209 186188 128128 158158 184184 117121 115129 168170 158158 188188 095113 166175
Pop
Car_001 ,  195197 184188 128128 156160 184188 115121 115115 168172 171171 000000 095095 166166
Car_002 ,  197209 188188 128130 147162 184188 117121 133143 178178 162171 182194 107107 166175
Car_003 ,  201201 188188 128130 160160 184188 115115 115117 178178 171171 191191 107113 166166
Car_004 ,  197201 186188 128130 147159 184184 115117 115143 178178 168168 182194 113113 166175
Car_005 ,  197209 184188 128128 156159 184188 119121 115129 166178 158171 182188 113113 166166
Car_006 ,  197201 188188 128130 149160 184188 115119 115115 168178 171171 182194 095095 166175
Car_008 ,  197197 000000 128128 159159 184184 115119 115133 166178 162162 000000 113113 166175
Car_009 ,  000000 000000 128130 149158 000000 117121 115143 168168 159159 000000 104113 166166
Car_013 ,  201201 000000 128130 159159 184184 119119 115115 168168 171171 000000 113113 175175
Car_019 ,  195209 184188 128128 000000 184188 117121 115115 168178 168171 182188 113113 166166
Car_020 ,  195197 188188 128130 149158 184188 115119 115131 168172 159171 182182 113113 166166
Car_021 ,  201209 188188 128128 159159 184188 115115 115115 176178 158158 182182 113113 175175
Car_022 ,  000000 188188 128130 156159 184184 117119 115115 172172 171171 194194 113113 166166
Car_023 ,  000000 188188 128130 000000 184188 115119 115115 178178 159168 000000 113113 148175
Car_024 ,  000000 184188 128130 000000 184184 117117 115129 168174 000000 194194 095113 000000
Car_025 ,  195197 000000 128130 149159 188188 115117 115117 178178 159159 191194 095113 148148
Car_026 ,  209209 188188 128128 147159 188188 121121 115115 166168 000000 194194 113113 166166
Pop
Lub_001 ,  201201 186188 128130 159159 184184 119119 115115 168168 158158 182182 095113 148148
Lub_002 ,  201201 184188 128130 157160 184184 119119 115115 168178 158168 182182 095107 166172
Lub_003 ,  197201 186188 128128 157160 184184 115119 115131 178178 168168 182182 095095 148172
Lub_004 ,  197201 186188 128128 154160 184184 115119 115131 168178 168168 182182 107113 148172
Lub_005 ,  197197 186188 128128 157158 184184 115117 117145 178178 168168 188194 113113 148166
Lub_006 ,  195209 188188 128128 152160 184184 115119 115117 174178 168171 194194 113113 166172
Lub_007 ,  197197 188188 130130 158158 184188 115119 115115 176178 159168 188188 113113 166166
Lub_008 ,  197197 186188 128130 158159 184184 115117 131133 168172 168168 191191 113113 166166
Lub_009 ,  197197 184184 128130 157158 184184 115115 115145 176176 159168 188188 113113 148175
Lub_010 ,  197197 184184 128130 157158 184184 115115 115145 176176 159168 188188 113113 148175
Lub_011 ,  195197 186188 128130 157158 184184 115117 131133 172176 168171 188191 113113 148166
Lub_012 ,  209209 186188 128128 157158 184184 115117 115117 178178 158158 182191 113113 148175
Lub_013 ,  197209 184188 128128 158158 184184 115119 115129 176178 158168 182191 113113 166166
Lub_014 ,  197201 186188 130130 157159 184184 115115 115115 176178 168168 182182 095107 166175
Pop
Juar_001 ,  209209 188188 128130 158161 184184 115117 115145 166166 158168 182182 107113 148166
Juar_002 ,  197199 184188 128128 159160 184184 117119 129137 172178 158168 182182 113113 166175
Juar_003 ,  197197 188188 128130 158159 184184 115117 115115 178178 168171 182182 113113 166166
Juar_004 ,  209209 188188 128128 158161 184188 115121 115137 166178 158168 191194 113113 166175
Juar_005 ,  197197 188188 128128 157158 184184 117117 117117 176178 158171 182191 095113 172175
Juar_006 ,  209209 188188 128130 158159 184184 115117 131151 176178 168171 182191 113113 166166
Juar_007 ,  197209 188188 128128 157161 184184 117119 115131 166172 158158 182191 113113 166172
Juar_008 ,  201209 184188 128128 158161 184184 115119 115131 166178 168168 188191 095095 166175
Juar_009 ,  197209 188188 128130 156157 184188 117121 115115 166166 162168 182194 107113 166175
Juar_010 ,  197209 184184 128130 157161 184184 121121 115131 168172 158168 182182 107113 166175
Juar_011 ,  197197 188188 128130 156157 184184 115115 115117 168178 158162 182191 107113 166166
Juar_012 ,  197209 188188 128130 157161 184184 117121 115115 166168 158171 182182 113113 148166
Juar_013 ,  197201 188188 128130 157157 184184 117119 115117 176178 158158 182182 113113 148166
Juar_014 ,  197197 188188 128128 154160 184188 117117 115115 168176 158158 182191 095095 166166
Juar_015 ,  197209 188188 128128 156159 184184 117119 115115 168168 158168 182188 095113 166166
Juar_016 ,  197209 188188 128128 156158 184188 117119 115115 172178 158168 188191 113113 166175
Juar_017 ,  197201 188188 128128 154156 184184 115117 145151 176178 162162 182182 107113 148166
Juar_018 ,  197209 188188 130130 156158 184184 117119 115117 166178 162171 182182 113113 166175
Juar_019 ,  197209 184188 128130 158160 184184 115121 115115 166178 158158 188188 113113 166166
Juar_020 ,  195197 184188 128128 157157 184188 117121 115115 178178 158162 182188 107113 148166
Juar_021 ,  197209 188188 128128 158161 188188 119119 117129 178178 158158 182182 113113 166166
Juar_022 ,  197209 184188 128130 157158 184184 115115 115117 166172 162168 182182 113113 166172
Juar_023 ,  197209 188188 128130 156158 184188 117121 115117 172178 158168 182188 107113 166166
Juar_024 ,  201201 188188 128128 154157 184188 117121 115143 166178 168168 182182 113113 175175
Juar_025 ,  197209 184188 128130 157158 184184 117121 115115 176178 162162 182191 113113 166172
Juar_026 ,  197209 188188 128130 159159 184188 119121 115115 168172 158168 182191 113113 166172
Juar_027 ,  209209 188188 128130 156156 184184 115117 131131 166176 158171 182191 113113 166166
Juar_028 ,  197201 186188 128128 156157 184184 117117 115117 166178 158168 191191 113113 148175
Juar_029 ,  197209 188188 128130 154159 184188 117119 115115 166176 168171 188191 107113 166175
Juar_030 ,  209209 188188 128128 154158 184184 115115 115117 172172 158168 182182 113113 166166
Juar_031 ,  197197 188188 128128 156158 184188 115119 115131 168178 158171 182191 113113 166175
Juar_032 ,  197197 188188 128128 156159 184184 117121 115117 168176 158171 182182 113113 166166
Juar_033 ,  197201 188188 130130 156156 184188 117117 115145 166176 168168 182191 095113 166166
Juar_034 ,  197209 188188 128128 156159 184184 117119 115117 168172 168168 182191 107113 166166
Juar_035 ,  209209 188188 130130 161161 184184 119121 117117 176178 158168 182191 113113 172175
Juar_036 ,  201209 188188 128130 156161 184184 117121 115115 176178 158162 191191 095113 166175
Juar_037 ,  201209 188188 128128 156158 188188 117117 115117 166166 168168 182191 095107 172175
Juar_038 ,  197201 188188 128128 159159 184184 117117 115115 176178 158168 191191 113113 172175
Juar_039 ,  209209 188188 130130 158159 184184 117119 115131 168172 158162 182191 095113 166175
Juar_040 ,  201209 188188 128128 157157 188188 117119 115129 176178 168168 182191 107113 175175
Pop
Dall_001 ,  209209 184188 128130 156164 184184 115115 115115 168172 158168 182191 113113 148175
Dall_002 ,  197209 184188 128128 157158 184184 117119 115115 168176 158168 188194 095113 166166
Dall_003 ,  201209 188188 128130 156158 184184 115117 115115 166166 158171 191194 113113 175175
Dall_004 ,  195197 184188 128130 158164 184184 115115 115115 166172 168168 188191 095113 175175
Dall_005 ,  197197 188188 128130 159159 184184 119121 131131 166166 158171 182182 113113 166175
Dall_006 ,  197209 188188 128128 157159 184184 115115 115131 172176 158171 182182 113113 166175
Dall_007 ,  197209 184188 128128 157158 184184 117117 115133 168176 168168 182194 113113 166166
Dall_008 ,  195195 184184 128128 157160 184184 117119 115117 168176 168171 191194 113113 166175
Dall_009 ,  197201 184188 128130 156157 184184 115121 115115 166178 168168 188188 113113 166175
Dall_010 ,  195201 186188 130130 156157 184188 117127 115149 168172 158168 188191 107113 175175
Dall_011 ,  201209 188188 128130 161164 184184 115115 115131 166168 158171 182182 113113 148166
Dall_012 ,  201201 188188 128130 156164 184184 115117 117143 166170 171171 182194 113113 172172
Dall_013 ,  197209 188188 128130 157159 184184 115127 115115 172176 158158 182182 113113 166166
Dall_014 ,  197209 182188 128128 158160 184184 115121 115129 166176 158168 188194 113113 166175
Dall_015 ,  197209 188188 128130 157162 184188 115117 133145 168176 158168 188188 113113 175175
Dall_016 ,  197201 188188 128128 157158 184184 115115 115115 168178 171171 182191 107113 166175
Dall_017 ,  195197 184188 128130 158160 184188 115115 115115 168176 168168 188191 113113 175175
Dall_018 ,  195209 188188 130130 152157 184188 115117 115115 166176 158168 191194 095113 166175
Dall_019 ,  197197 184188 128130 157158 184184 115121 115115 168178 158168 188188 113113 166166
Dall_020 ,  197209 184188 128130 157158 184188 115121 115169 168168 168168 188191 113113 175175
Dall_021 ,  197201 188188 130130 159160 184184 115117 115115 168172 168171 191191 113113 166166
Dall_022 ,  197201 184188 130130 149158 184184 117117 115137 166166 168171 182182 095113 175175
Dall_023 ,  197197 188188 130130 158159 184188 119119 115115 166172 168171 182188 113113 175175
Dall_024 ,  197197 188188 128130 160161 184188 115115 115115 168168 168171 182191 113113 172172
Dall_025 ,  197201 188188 128128 161164 184184 115115 115131 166166 168171 182191 113113 148175
Dall_026 ,  201209 188188 128130 157159 184184 115121 115131 172178 168168 194194 113113 175175
Dall_027 ,  197197 186188 128130 148160 184184 115121 117117 166178 168168 194194 113113 166175
Dall_028 ,  197201 184188 128128 152158 184184 119119 115117 166168 158162 182188 113113 148175
Dall_029 ,  193197 188188 128130 157160 184184 115121 115117 166172 168168 191191 113113 166175
Dall_030 ,  197197 188188 128130 149158 184188 119119 115159 166168 158168 191194 113113 166175
Dall_031 ,  201209 184188 128130 147159 184184 115115 115117 172176 158171 191191 107113 175175
Dall_032 ,  201209 188188 128130 158159 184184 117119 115115 168176 168171 182188 113113 175175
Dall_033 ,  197209 188188 128128 156160 184184 115117 115115 168168 158168 182188 113113 166175
Dall_034 ,  197201 188188 128128 157161 184184 115117 115115 166168 171171 182191 113113 148148
Dall_035 ,  197209 188188 128128 159159 184184 115119 117131 168178 171171 188191 113113 175175
Dall_036 ,  195201 188188 128130 149157 184184 117117 115115 168178 168171 188191 113113 166166
Dall_037 ,  197209 188188 128128 159159 184188 115115 117133 166178 168168 182182 107113 166166
Dall_038 ,  195209 184188 128130 157159 184184 117121 115133 176178 168171 182191 095113 166166
Dall_039 ,  197209 188188 128128 157160 184184 115119 115133 168178 168171 182188 113113 000000
Dall_040 ,  197197 186188 128130 157157 184184 115127 131143 168176 158171 182188 113113 166172
Pop
El_001 ,  195209 188188 128128 152156 184184 115121 115115 168176 171171 191194 113113 166166
El_002 ,  197209 184188 128130 152157 184184 119121 129155 176178 168168 191194 113113 166172
El_003 ,  197197 186188 128128 154157 184188 121121 115115 166178 168171 182182 113113 166175
El_004 ,  197209 186188 128128 152156 184184 121121 115117 166180 158171 182182 113113 166166
El_005 ,  197209 188188 128130 156157 184188 117121 115117 176178 168168 182188 113113 166166
El_006 ,  197197 186188 128128 152156 184184 117121 115117 176176 171171 188191 113113 148172
El_007 ,  197199 184188 128128 148152 184184 121121 115117 166166 158158 182191 113113 166175
El_008 ,  199209 188188 128128 157159 184184 117121 115115 174178 158158 188188 113113 175175
El_009 ,  197209 186188 128130 152152 184184 117121 115117 168180 168171 182188 113113 148166
El_010 ,  197199 184188 128130 148160 184184 119121 115135 176180 158168 182191 113113 166175
El_011 ,  197201 186188 128128 152156 184188 121127 117131 168172 171171 182182 113113 166175
El_012 ,  195197 188188 128130 147157 184184 117117 115115 166168 168168 191194 113113 148175
El_013 ,  197209 184188 128128 148159 184188 115121 115117 176178 162171 188188 113113 148166
El_014 ,  197209 188188 128130 148160 184184 115121 115117 168176 157168 188194 113113 166166
El_015 ,  201209 188188 128128 152154 184188 119121 115115 166176 171171 188194 113113 166175
El_016 ,  197201 188188 130130 147159 184184 117121 115117 166178 171171 188191 113113 148166
El_017 ,  197201 188188 128128 152157 184184 115117 115131 176176 168168 182194 113113 166175
El_018 ,  199201 186186 128130 152158 184184 115121 115115 166178 168168 191191 113113 166166
El_019 ,  209209 188188 128128 148148 184184 121121 115115 168178 158158 182194 107113 172172
El_020 ,  197209 186188 128128 156161 184184 115117 115117 172176 168171 182182 113113 166166
El_021 ,  209209 184188 128128 147160 184184 121121 115117 178180 158162 182182 113113 172172
El_022 ,  197201 184188 128128 147152 184184 117121 115115 168180 168168 182182 113113 175175
El_023 ,  195197 186188 128128 158159 184184 117121 117117 166172 168168 182194 113113 172175
El_024 ,  201201 188188 128128 154158 184184 121121 115133 168176 158168 188191 113113 172175
El_025 ,  195209 188188 128130 159160 184184 119119 115129 166180 168168 182182 113113 148148
El_026 ,  197209 188188 128128 156158 184184 115115 115115 168176 158168 182188 113113 166172
El_027 ,  197209 184188 128128 156161 184184 115121 115129 168172 168171 188191 113113 166166
El_028 ,  209209 188188 128130 147147 184184 115121 115117 172178 168171 182188 113113 166172
El_029 ,  209209 186186 128130 157159 184184 115121 117117 166168 168168 182191 113113 172175
El_030 ,  195197 188188 128130 156158 184184 115121 115115 176178 158171 188188 113113 166175
El_031 ,  197201 188188 128128 160160 184184 115119 115141 168176 162171 188188 113113 166166
El_032 ,  197209 188188 128128 152156 184184 115121 115115 168172 158171 188191 113113 172175
El_033 ,  197209 188188 128128 156157 184184 121121 115129 168178 158168 188188 113113 166166
El_034 ,  197199 184188 128128 154156 184184 115117 115115 172176 158171 191194 113113 172175
El_035 ,  209209 184188 128128 148152 184184 115121 117131 178180 168171 182188 095113 166172
El_036 ,  209209 184188 128128 156158 184188 115119 115117 168178 168171 188188 113113 172175
El_037 ,  195197 188188 130130 156156 184184 115115 117133 172178 158171 188188 113113 166175
El_038 ,  209209 188188 128128 152159 184184 115115 115115 176178 168168 188191 113113 166166
El_039 ,  209209 188188 128130 147152 184184 121121 115117 176178 168168 188188 113113 166166
El_040 ,  197209 188188 128130 147160 184184 119121 115117 168178 158158 188188 113113 166175
Pop
Cam_001 ,  197197 188188 128128 156160 184184 119121 115129 178178 000000 188191 107113 166175
Cam_002 ,  197209 188188 128128 160160 184184 117119 115115 178178 158158 191191 113113 166166
Cam_003 ,  197197 188188 128128 160160 184184 119121 115121 168168 158168 191191 095113 166175
Cam_004 ,  197197 188188 128130 157157 184184 117121 115131 168168 158168 188188 113113 166175
Cam_005 ,  197209 184188 128128 157159 184184 117121 115133 168172 158168 182188 095113 166166
Cam_006 ,  197197 188188 128128 157157 184184 117121 115133 168178 158168 182188 095113 166166
Cam_007 ,  197197 184188 128128 157159 184184 117121 117131 168172 158168 188188 113113 166166
Cam_008 ,  197209 188188 128128 160160 184184 119121 115115 178178 158158 188191 113113 166166
Cam_009 ,  195209 188188 128128 156160 184184 117119 115129 166168 000000 182182 113113 172172
Cam_010 ,  197209 188188 128128 156160 184184 119121 115121 178178 158158 191191 113113 166166
Cam_011 ,  197209 188188 128128 160160 184184 119121 115115 178178 158158 188191 113113 166166
Cam_012 ,  197197 188188 128128 157159 184184 117121 115133 168168 158168 182188 095113 166166
Cam_013 ,  197197 188188 128128 157159 184184 117121 115133 168178 158171 188188 095113 166166
Cam_014 ,  197209 188188 128128 157157 184184 117121 115133 168168 158171 182188 095113 166166
Cam_015 ,  197197 188188 128130 157157 184184 117121 115133 168168 158168 182188 095113 166175
Cam_016 ,  197209 188188 128128 157157 184184 117121 117131 168172 158171 182188 113113 166166
Cam_017 ,  197209 188188 128128 157157 184184 117121 115131 168178 158160 188188 113113 166166
Cam_018 ,  197209 188188 128128 156160 184184 119121 115129 178178 158158 188191 107113 166166
Cam_019 ,  197197 188188 128128 156160 184184 119121 121129 178178 158168 188191 107113 166175
Cam_020 ,  197197 188188 128130 157157 184184 117121 117133 168178 158168 188188 095113 166175
Cam_021 ,  195197 188188 128130 156156 184184 119121 117133 168178 168171 182182 113113 172175
Cam_022 ,  195197 188188 128128 157160 184184 119121 115121 168178 158171 182191 113113 166175
Cam_023 ,  197209 188188 128130 156160 184184 119119 115115 178178 158159 182191 113113 148172
Cam_024 ,  197197 184186 128128 156157 184188 119119 129129 172172 158168 182188 113113 166166
Cam_025 ,  209209 188188 128128 156157 184188 115117 115131 172178 000000 182188 095113 166166
Cam_026 ,  195197 188188 128128 157160 184184 119121 129133 168178 158171 182188 113113 166175
Cam_027 ,  195195 188188 128128 157160 184184 117121 121133 168178 158158 182191 113113 166166
Cam_028 ,  195209 188188 128128 148159 184184 117117 115121 166168 168168 188188 113113 166175
Cam_029 ,  195197 188188 128130 157162 184184 117119 115121 166178 168168 191191 113113 166166
Cam_030 ,  209209 188188 128128 156157 184184 117117 115135 168178 168171 182188 113113 166166
Cam_031 ,  195197 186188 128128 156159 184184 115127 115129 168172 158158 182182 095113 166166
Cam_032 ,  197209 188188 128130 157159 184184 117119 115131 168178 158159 182182 113113 148172
Cam_033 ,  197209 188188 128128 157159 184184 117119 115131 168178 000000 191191 095113 166175
Cam_034 ,  197197 188188 128128 156156 184184 119121 117133 168178 158168 182191 095113 166172
Cam_035 ,  195195 188188 128128 156157 184188 119121 129133 178178 158158 188188 113113 166166
Cam_036 ,  197209 186188 128128 147157 184184 121121 129133 178178 158171 182182 113113 166166
Cam_037 ,  197209 188188 128128 157159 184184 117127 117129 168172 158171 182182 113113 172175
Cam_038 ,  197209 184188 128128 157157 184184 117119 115115 168176 168171 182188 113113 175175
Cam_039 ,  197209 188188 128128 158162 184184 121121 117131 176178 168168 182191 095113 166166
Cam_040 ,  197211 184188 128128 156158 184184 117119 129129 176178 158168 182182 113113 166172
Pop
Tr_001 ,  197209 186186 130130 154156 184188 117121 115115 168168 158158 182191 095095 166175
Tr_002 ,  197201 184186 130130 158160 184188 117121 115115 168172 158168 188191 113113 148166
Tr_003 ,  197209 186188 128128 157159 184188 119121 115115 172178 158171 191191 113113 166172
Tr_004 ,  195209 188188 128130 158162 184188 119121 115133 178180 162168 188188 113113 166166
Tr_005 ,  197209 184188 128128 148152 184184 117119 115117 168174 158168 182188 095113 166166
Tr_006 ,  197209 186188 128128 148160 184184 119119 115135 178178 158168 191194 113113 148175
Tr_007 ,  195197 184184 128130 152159 184184 117121 115115 168176 158158 188191 113113 175175
Tr_008 ,  197209 186186 128128 157157 184184 117119 115115 174176 158171 188191 095113 175175
Tr_009 ,  197209 186188 128130 160162 184184 119121 115115 168172 158158 182194 113113 166175
Tr_010 ,  195199 184188 128130 152161 184184 119121 115115 172178 158171 188188 095113 166166
Tr_011 ,  195197 186186 128128 157161 184184 117119 115115 176178 162171 182182 113113 175175
Tr_012 ,  209211 188188 128130 148156 184184 117119 115115 176176 168168 188194 095095 172175
Tr_013 ,  201201 186186 128130 157159 184184 117119 115115 176176 168171 191191 107113 166166
Tr_014 ,  195209 184188 128128 159160 184184 121121 115115 168174 158171 182188 095113 148175
Tr_015 ,  209209 188188 128128 152152 184188 121121 117135 168178 158171 182188 107113 166166
Tr_016 ,  209209 184188 128128 158160 184184 117121 117129 176178 158168 188188 113113 148175
Tr_017 ,  195197 186188 128130 157159 184188 119121 115115 172176 158168 188188 113113 166175
Tr_018 ,  209209 184188 128128 157158 184184 115121 115117 170172 168168 000000 107113 166172
Tr_019 ,  195197 186188 128128 147158 184184 119121 115115 168178 168168 182188 107113 166175
Tr_020 ,  197201 186188 128128 152157 184184 119121 115115 172178 168171 182188 107113 148166
Tr_021 ,  209209 186188 128130 159159 184188 121121 115131 168178 158171 182191 107113 172175
Tr_022 ,  195197 186188 128128 152161 184184 121121 115133 168178 158158 182182 113113 166172
Tr_023 ,  197209 186188 128130 160162 184184 119121 115133 176176 158168 182194 113113 148166
Tr_024 ,  197197 184188 128130 159159 184184 117121 115133 166180 158158 182182 113113 148175
Tr_025 ,  195209 186188 128128 159159 184184 117121 115115 168176 158168 182188 113113 175175
Tr_026 ,  209209 184186 128128 159162 184184 115117 115115 176176 168168 182182 107113 148175
Tr_027 ,  197209 186188 128128 152154 184188 115115 115115 168176 158168 188191 113113 166172
Tr_028 ,  197209 184184 128128 157160 184184 119119 115137 168172 158171 182182 113113 166175
Tr_029 ,  195199 186188 128130 154159 184184 115119 115115 172180 158171 182182 113113 148166
Tr_030 ,  195209 186188 128128 148159 184184 119119 115135 174178 168168 191191 113113 166175
Tr_031 ,  209209 186186 128128 160162 184184 117121 115137 174178 168171 182188 113113 166166
Tr_032 ,  199209 186188 128130 160160 184184 115119 115129 176178 158171 188191 113113 166175
Tr_033 ,  209209 188188 128130 159160 184184 117119 115117 170176 158168 182182 095107 148166
Tr_034 ,  197209 188188 128130 157159 184184 119119 115115 166176 168168 182194 113113 148166
Tr_035 ,  201209 184184 130130 148160 184184 121121 115115 176178 158168 188194 095113 148172
Tr_036 ,  197201 188188 128130 159160 184188 115117 115115 176178 168168 188188 095113 166166
Tr_037 ,  197197 184184 128128 152158 184184 115117 131151 168172 168168 188188 095113 172175
Tr_038 ,  209209 188188 128128 158159 184188 117121 117117 172180 158168 188191 113113 148175
Tr_039 ,  197209 188188 128128 156160 184184 115121 115131 172176 158158 182188 095113 148175
Tr_040 ,  197209 184188 128128 148158 184184 117119 115115 178180 158158 182182 095113 175175
Pop
Bex_001 ,  197209 186188 128128 156160 184184 117127 115115 172178 168168 182188 095113 148175
Bex_002 ,  000000 186190 128128 157159 184184 117127 115117 172178 168168 182188 113113 148166
Bex_003 ,  197201 186188 128130 152159 184188 117119 115115 168172 158168 188188 095113 166175
Bex_004 ,  197211 186188 128130 152162 184188 117119 115117 168172 158158 188188 113113 166175
Bex_005 ,  197197 186188 128128 157162 184184 115119 115133 168172 158158 182191 095113 166175
Bex_006 ,  195197 188188 128130 154160 184184 115121 115135 166172 156168 000000 113113 175175
Bex_007 ,  201201 186190 128130 157159 184184 117127 115133 178178 162168 188194 095113 148166
Bex_008 ,  197201 186188 128130 157159 184184 117119 117133 166168 158168 188188 095113 166175
Bex_009 ,  197209 188188 128128 152157 184184 115117 115115 172172 162168 188191 113113 175175
Bex_010 ,  197209 188190 128128 158159 184184 119127 115117 166172 162171 182194 113113 148166
Bex_011 ,  201211 186186 128130 157159 184184 117117 115119 168172 158168 188194 095113 175175
Bex_012 ,  197197 184186 128128 148160 184184 117117 115117 166178 171171 182182 113113 166175
Bex_013 ,  197209 184186 128130 158160 184184 115121 115115 166178 162171 182182 113113 166175
Bex_014 ,  195209 188188 128130 157159 184188 115121 115117 174178 162168 188191 095113 166175
Bex_015 ,  201209 186188 128128 156157 184184 117127 115115 166168 158168 188188 113113 166175
Bex_016 ,  195201 188188 128128 156159 184184 115119 115131 168176 162171 182188 107113 166175
Bex_017 ,  209209 188188 128128 160160 184184 117121 115135 168178 158171 182182 113113 175175
Bex_019 ,  209209 186188 128128 154161 184184 115121 115145 172178 168168 182188 095113 166175
Pop
Houston_001 ,  209209 184188 128128 157159 184184 115117 115115 172178 168171 182182 113113 166175
Houston_002 ,  197197 184188 128128 147159 184184 121121 115115 166172 168168 182182 113113 166172
Houston_003 ,  209209 184188 128128 157159 184184 115117 115115 172178 168168 182182 113113 166166
Houston_004 ,  197197 184188 128128 157158 184184 121127 115115 168168 158168 182182 113113 166175
Houston_005 ,  197209 188188 130130 147158 184184 115119 115115 172178 158171 182188 113113 172172
Houston_006 ,  209211 188188 128128 158159 184184 117119 115115 178178 168168 182182 113113 166166
Houston_007 ,  197197 188188 128128 157158 184184 121127 115117 168172 158168 182182 113113 166175
Houston_008 ,  197209 184188 128128 157159 184184 119121 115117 168168 158158 182182 113113 166175
Houston_009 ,  197209 188188 128128 147159 184184 117117 115115 172178 168168 182182 113113 166166
Houston_010 ,  197209 188188 128130 158159 184184 117119 115115 172178 158171 182182 113113 172172
Houston_011 ,  209209 188188 128130 158159 184184 115117 115129 172178 168171 182182 113113 166166
Houston_012 ,  197197 184186 128128 147159 184184 117121 115115 166172 168171 182182 113113 166172
Houston_013 ,  209209 188188 128128 157159 184184 115117 115129 172178 168171 182182 113113 166166
Houston_014 ,  209209 188188 128128 156158 184184 115117 115129 172178 168171 182182 113113 166175
Houston_015 ,  209209 184188 128128 156158 184184 115117 117129 172178 168171 182182 113113 166175
Houston_016 ,  209209 188188 128128 157159 184184 115117 115129 172172 168168 182182 113113 166166
Houston_017 ,  209209 184188 128130 157159 184184 115117 115129 172172 168171 182182 113113 166166
Houston_018 ,  209209 184188 128130 157159 184184 115117 115129 172178 171171 182182 113113 175175
Houston_019 ,  197197 188188 128128 158158 184184 117121 115117 172178 162168 182191 113113 166175
Pop
Nuec_001 ,  197197 188188 128130 157158 184184 121121 131135 166178 158168 182182 113113 175175
Nuec_002 ,  209209 188188 128128 155159 184188 119119 117117 168172 168168 182188 113113 166172
Nuec_003 ,  197197 186188 128128 157158 184184 117127 115115 168178 162168 182191 113113 166172
Nuec_004 ,  197197 188188 128128 156159 184188 115119 115117 172178 168168 182188 113113 166172
Nuec_005 ,  197201 188188 128128 152160 184188 115121 115135 172178 158158 182188 095113 172175
Nuec_006 ,  201209 188188 128128 159159 184188 117119 115115 168178 162168 182191 107113 166166
Nuec_007 ,  197209 188188 128128 152156 188188 115127 115129 178178 158168 182182 113113 172172
Nuec_008 ,  197209 186188 128128 157159 184184 119121 131133 166172 158168 182191 095104 166166
Nuec_009 ,  197197 184188 128128 156157 184184 119121 115131 166178 158158 182182 113113 166175
Nuec_010 ,  201209 188188 128128 156156 184184 115119 115135 166172 168171 182191 095113 166166
Nuec_011 ,  209209 188188 128128 155159 184184 121121 115129 178178 158158 182191 095113 166166
Nuec_012 ,  209209 188188 130130 152158 184184 115121 115115 174174 162168 182188 113113 175175
Nuec_013 ,  209209 184186 128128 156159 184188 117119 131135 168176 168168 182191 113113 166175
Nuec_014 ,  197209 180188 128128 157157 184188 119121 115133 166178 162168 182188 113113 166175
Nuec_015 ,  197209 188188 128130 152152 184188 117119 129135 166172 158168 191191 095113 172175
Nuec_016 ,  197197 188188 128128 152160 184184 119121 115133 168170 158168 182182 095107 166166
Nuec_017 ,  197197 188188 128128 155157 184184 119119 115131 168178 158168 194194 095113 166166
Nuec_018 ,  197197 186188 128128 156159 184184 117119 115131 166168 162168 182182 113113 166166
Nuec_019 ,  209209 184186 128128 152156 184184 117119 115115 172178 158168 191191 107113 166172
Nuec_020 ,  197197 186188 128130 156159 184188 117119 115129 168172 158168 182182 113113 148172
Nuec_021 ,  197197 188188 128130 157159 184184 115117 117151 166166 168168 182191 113113 166172
Nuec_022 ,  197201 188188 128130 152156 184188 115121 115115 166172 158158 188191 113113 172172
Nuec_023 ,  209209 188188 128130 152157 184188 117121 129131 172172 162171 182182 113113 166166
Nuec_024 ,  195201 186188 128130 157158 184188 115119 115153 172174 158158 182182 113113 148166
Nuec_025 ,  201201 188188 128128 152159 184188 115121 115135 172178 168168 191191 113113 166172
Nuec_026 ,  201209 188188 128130 155157 184184 117117 131135 172172 168171 182182 113113 172175
Nuec_027 ,  197197 188188 128128 156156 184184 115121 115115 166172 168168 188191 113113 148166
Nuec_028 ,  209209 188188 128128 152157 184184 115119 115117 172178 162168 191191 095095 172175
Nuec_029 ,  197197 188188 128128 157160 184184 119119 115131 166178 158158 191191 095113 166166
Nuec_030 ,  197201 186188 128128 157160 184184 115115 115131 166178 168168 191194 107113 172172
Nuec_031 ,  209209 188188 128130 157159 184184 119127 129133 172178 158168 182188 113113 172175
Nuec_032 ,  195197 188188 128130 156159 184188 115115 131151 172178 168171 182188 095113 166166
Nuec_033 ,  195197 188188 128130 159161 184184 119121 115117 166172 168168 188191 113113 166166
Nuec_034 ,  197209 188188 128128 156157 184188 119119 115115 168176 158158 182188 113113 166166
Nuec_035 ,  209209 188190 128128 158160 184188 115119 115135 166178 158168 182191 095113 166172
Nuec_036 ,  201209 188188 128130 152157 184184 115121 131133 172172 158168 182182 113113 166175
Nuec_037 ,  195209 188188 128128 157157 184184 121121 115115 172178 158158 182191 113113 166172
Nuec_038 ,  197201 186188 128128 156160 184184 119121 115117 166168 168171 182182 095113 166166
Nuec_039 ,  209209 188188 128128 156159 184188 119121 115145 172178 159159 182182 113113 166166
Nuec_040 ,  197201 188188 128128 155157 184184 121121 115145 168178 168171 182188 113113 172172
Pop
Hid_001 ,  197201 188188 130130 148157 184184 115127 115115 166178 168168 182188 113113 166172
Hid_002 ,  209209 184188 128128 158160 184184 117117 115129 166178 168168 182191 113113 148175
Hid_003 ,  197209 188188 130130 160161 184184 117117 131133 166178 158168 182188 113113 166166
Hid_004 ,  209209 186188 128128 158158 184184 117119 115131 168178 158171 182191 113113 166166
Hid_005 ,  195197 184188 128130 152161 184184 117119 115131 172172 168171 182188 113113 166166
Hid_006 ,  209209 188188 128130 156158 184184 119121 117131 172172 159171 182188 113113 166166
Hid_007 ,  195197 186188 128130 147157 184184 127127 117121 172178 168168 182188 113113 148166
Hid_008 ,  195197 184188 128128 148157 184184 121127 115129 168172 171171 191191 107113 166166
Hid_009 ,  195197 188188 128128 157160 184188 115121 115129 166178 158168 191191 113113 148166
Hid_010 ,  201211 188188 128128 156159 184184 115119 115117 166168 162162 182182 107113 166166
Hid_011 ,  195201 184188 128130 147157 184188 119121 115115 168178 158159 182191 107113 148166
Hid_012 ,  195209 188188 130130 158159 184184 119127 117135 172178 162168 000000 113113 166175
Hid_013 ,  195197 188188 130130 152160 184188 117117 115129 168178 168168 182188 113113 175175
Hid_014 ,  195197 184188 128128 156160 184188 117127 117129 168176 171171 188191 107113 166172
Hid_015 ,  197209 188188 128128 157161 184184 117119 115117 168168 158168 182188 113113 166166
Hid_016 ,  195211 188188 130130 147157 184188 117119 115129 172178 158158 182194 113113 148166
Hid_017 ,  197201 188188 130130 157158 184188 117119 115133 168178 158158 182182 113113 166172
Hid_018 ,  197201 184188 128130 159160 184184 115121 115117 178178 158168 182191 107113 166166
Hid_019 ,  195209 188188 128130 157159 184184 119119 115129 172176 168168 182188 113113 148166
Hid_020 ,  209209 188188 128128 152157 184184 117119 115129 168172 159168 182188 095113 166175
Hid_021 ,  195197 184188 128128 158159 184184 119119 115121 172172 168168 182182 113113 166175
Hid_022 ,  197209 188188 128128 157159 184184 117119 115117 178178 158168 188188 107113 166172
Hid_023 ,  197197 188188 128130 147157 184184 121121 117133 166178 162171 182182 113113 148166
Hid_024 ,  197209 184188 128128 157160 184184 115117 000000 166178 158168 182182 107113 166172
Hid_025 ,  197209 184188 128128 157157 184184 117121 115141 178178 171171 191191 113113 166175
Hid_026 ,  197209 184188 128128 157158 184184 119121 115115 172178 168168 182182 107113 148172
Hid_027 ,  195209 188188 128128 157159 184184 117119 115117 168172 158171 182188 113113 166166
Hid_028 ,  197209 188188 128128 157161 184188 117117 121131 166176 168171 182182 107113 166175
Hid_029 ,  201209 188188 128130 159160 184184 117121 115117 172178 158168 182191 113113 166175
Hid_030 ,  197211 188188 128130 156157 184184 119119 115115 168178 171171 182191 113113 172175
Hid_031 ,  209209 188188 128128 159159 184184 117119 129129 178178 168168 188191 113113 166175
Hid_032 ,  197211 188188 128128 157157 184188 117119 115129 168172 168168 182188 113113 166166
Hid_033 ,  201209 188188 130130 158159 184184 117119 115131 178178 158168 182182 107113 166175
Hid_034 ,  197209 188188 128130 157160 184184 117119 115129 166172 158168 182182 095113 172175
Hid_035 ,  195209 188188 128128 156159 184184 121127 115117 166168 168171 188191 113113 166166
Hid_036 ,  197197 188188 128130 156157 184188 117119 115129 166168 168171 188188 113113 166166
Hid_037 ,  201201 188188 128130 156159 184184 117127 115131 172178 162168 191191 113113 166166
Hid_038 ,  195197 186188 128130 157161 184184 117121 115129 170172 158171 182191 113113 166166
Hid_039 ,  209209 186188 128128 156159 184184 119121 115121 168172 168168 182191 113113 166175
Hid_040 ,  197209 188188 128130 157159 184184 119127 115131 168178 168171 182182 113113 148166
Pop
NL_001 ,  197201 188188 128128 160160 184184 119121 129145 166178 158168 182182 113113 166166
NL_002 ,  209209 188188 128128 156160 184184 119121 115145 168168 158158 188191 113113 148175
NL_003 ,  197197 188188 128128 157159 184184 115119 129151 168172 158168 191191 113113 148166
NL_004 ,  197209 188188 128128 157158 184184 115121 145151 168170 158158 191191 107113 166175
NL_005 ,  197209 188188 128130 156159 184184 117119 131135 168172 158168 188191 113113 166175
NL_006 ,  197197 188188 128128 157159 184184 117119 135151 166172 158168 191191 113113 148175
NL_007 ,  197201 188188 128128 158159 184184 117119 131149 166172 158168 182191 107113 166175
NL_008 ,  201201 188188 128128 157169 184188 115119 115115 166178 158168 182191 113113 175175
NL_009 ,  197201 188188 128128 159169 184184 115117 145145 178178 168168 191191 113113 166175
NL_010 ,  197201 184188 128128 156160 184184 115117 145151 168178 168168 182188 113113 148175
Pop
NO_001 ,  195197 188188 128128 147160 000000 115117 000000 172172 171171 191191 095107 172175
NO_004 ,  195195 188188 128130 156160 184188 115117 115143 170176 168171 182182 107113 166166
NO_007 ,  197197 000000 128128 147147 184188 117119 115115 168178 162162 182188 113113 166175
NO_010 ,  195197 188188 128130 157159 184184 117117 115133 168170 158168 182191 113113 166175
NO_013 ,  195197 000000 128130 156156 184184 119121 115149 170178 000000 188188 095113 166172
NO_016 ,  195197 184188 128128 157159 184184 115121 119129 166178 168171 194194 113113 166166
NO_019 ,  195197 186188 128130 147159 184188 117119 115115 170176 158168 191191 095113 166175
NO_022 ,  195201 184188 130130 147156 184184 115121 117129 176178 168168 194194 113113 166175
NO_025 ,  195197 000000 128130 156156 184184 119121 115115 166176 000000 188188 095113 166166
NO_028 ,  197197 184184 128130 148155 188188 117117 115115 170178 162162 182182 113113 166175
NO_031 ,  195201 188188 128128 160164 184184 117119 115129 172176 168171 191191 113113 166166
NO_034 ,  195195 188188 130130 156159 184188 117121 115115 170178 168171 182194 113113 166166
NO_037 ,  197209 188188 130130 147159 184184 117121 117129 172176 162171 182188 095113 166175
NO_040 ,  207209 188188 130130 156158 184188 117121 115117 170170 168168 191191 107113 166166
NO_043 ,  195197 188188 128128 158158 184184 115117 115115 176178 158168 188188 095113 166175
NO_046 ,  195209 188188 128128 147160 184184 115117 117129 000000 159168 188191 095107 172172
NO2_003 ,  195209 184188 128128 157159 184188 117119 115115 166172 158171 191191 113113 175175
NO2_006 ,  197197 184188 128128 148159 184184 115117 115116 172178 158162 182181 113113 148175
NO2_009 ,  201209 188188 128130 156160 184188 115121 115115 168180 168168 188188 113113 175175
NO2_043 ,  197197 188188 128130 156159 184184 117121 115117 172178 158168 194194 113113 175175
NO2_047 ,  197209 188188 128128 154159 184188 115121 115115 168178 168168 182191 095113 166175
NO2_050 ,  197209 184184 128128 147159 184188 115117 119127 170170 158162 182188 113113 175175
NO2_053 ,  197209 188188 128128 156160 184184 117121 115115 170178 158162 188188 113113 148175
NO2_056 ,  197201 188188 128128 156164 184188 121121 115143 166178 168171 191191 095113 175175
NO2_059 ,  195197 184184 130130 147159 188188 117121 115133 170178 157168 191191 113113 166175
NO2_062 ,  197209 184186 130130 159159 184188 117121 115133 166178 158168 188191 107113 175175
NO2_065 ,  195195 186188 128130 147159 188188 119121 115153 166178 158168 191191 104107 166175
NO2_068 ,  197209 184186 130130 147159 188188 117121 115133 170178 158168 188188 113113 175175
NO2_071 ,  195195 184188 128130 147159 188188 119121 115153 166170 157168 191191 104113 166175
NO2_074 ,  195209 184184 128130 159159 184188 117121 115133 166178 158168 188191 107113 175175
NO2_077 ,  195197 184188 128130 159159 184184 115117 131161 172178 168168 188188 113113 166175
NO2_080 ,  197197 184186 128128 158159 184184 115115 131161 172178 168168 182191 113113 175175
NO2_083 ,  195197 188188 128130 147159 184188 117117 115129 172178 168168 188188 113113 166175
NO2_086 ,  197197 188188 128130 158158 184184 115117 119143 170176 159171 188188 113113 175175
NO2_089 ,  197197 188188 128130 158159 184184 115117 119139 170176 171171 191191 113113 166166
NO2_092 ,  197197 188188 128130 158158 184184 115117 119139 170176 171171 191191 113113 166166
NO2_095 ,  197209 186188 128130 158159 184184 115119 139143 170172 158171 188191 113113 166166
NO2_098 ,  195197 188188 128130 157158 184184 115119 115115 170178 168168 188191 095113 175175
NO2_101 ,  195197 188188 128130 158159 184188 119121 115115 170178 168168 191191 113113 166175
NO2_104 ,  195197 188188 128130 158159 184188 115119 115115 170178 168168 188191 113113 175175
Pop
18_006 ,  197209 186188 128130 147159 184188 115115 115131 170172 158158 188191 113113 166166
18_007 ,  197209 184186 128130 159159 188188 117117 115115 170178 158171 191191 095113 166175
18_008 ,  201209 186188 130130 157161 184188 115121 115149 172176 158171 191191 113113 166175
18_009 ,  197203 186188 128128 156157 188188 115115 115133 170172 158158 182191 113113 148166
18_010 ,  195209 186188 128130 157159 188188 115117 115115 172174 158168 182188 113113 166175
18_011 ,  195197 184184 128128 145147 188188 115115 117133 168172 168171 191191 095113 166175
18_012 ,  209209 186186 128130 159161 184188 115119 115133 168178 158159 188191 113113 172175
9_001 ,  195209 188188 128128 147157 184188 115117 115117 168168 162168 191191 113113 175175
9_002 ,  195199 184188 128128 147161 184188 115115 115115 168170 162171 191191 095113 166166
9_003 ,  197209 186186 128130 147159 188188 115117 117133 172178 158168 191191 113113 166175
9_004 ,  197209 184188 128128 158160 188188 115115 117143 172172 158171 188191 095113 172175
9_005 ,  197209 188188 128130 157159 184184 115115 115145 170174 159171 191191 113113 166172
9_006 ,  195197 184188 128130 158158 184188 115115 115143 168168 162171 191191 113113 166175
9_007 ,  195201 184188 130130 156158 184188 117119 131143 168170 158171 188191 113113 166175
9_008 ,  197209 184184 128130 159161 188188 117119 115133 172172 158168 188188 095113 166166
9_009 ,  209209 188188 128130 157161 184188 119119 133133 176178 162162 182191 113113 175175
9_010 ,  201209 184184 128128 157159 184188 117119 115133 168174 171171 188191 095095 166172
9_011 ,  195201 186186 128130 157161 188188 115117 115133 172178 162162 182182 113113 166175
9_012 ,  195197 184186 130130 147157 188188 115115 115129 170172 158171 188188 113113 175175
9_013 ,  203209 186188 128130 156157 188188 115115 117135 168176 168171 191191 107107 166175
9_014 ,  197203 184184 128130 145158 184184 115117 133145 172178 158158 191191 113113 172175
9_015 ,  201203 184188 128128 147159 184184 115117 115145 170174 159171 191191 095113 166172
9_017 ,  197203 184188 130130 159161 184188 115115 115145 168178 168171 191191 113113 166175
9_018 ,  199209 184188 130130 159161 188188 115119 115115 168170 158158 188191 113113 166175
9_019 ,  197209 184184 128128 147159 184188 117117 115145 168178 158159 191191 113113 166175
9_020 ,  195197 184186 130130 147157 184184 117117 133145 170170 158171 182194 095113 166175
9_021 ,  195201 184188 130130 159159 184188 115121 115115 172172 162168 188191 113113 166175
9_022 ,  195209 184188 128130 158159 188188 115117 115115 178178 168168 188191 113113 172175
9_023 ,  197201 188188 128130 147158 184188 115117 115115 170170 158162 188191 113113 175175
9_024 ,  197209 184188 128130 157159 184184 117121 133161 168170 171171 188191 113113 172175
9_025 ,  195203 186186 128128 156161 188188 117121 115115 168172 162171 182191 113113 166175
9_026 ,  195203 186186 128130 149158 188188 115117 115117 172174 158171 191191 113113 175175
9_027 ,  197203 186188 128130 157157 184184 117119 115143 168178 158171 182188 113113 172175
9_028 ,  197201 186188 128130 159159 184188 115115 115133 172178 171171 191191 113113 172175
9_029 ,  201201 184188 128130 156157 184188 117121 133133 168172 171171 182182 107113 148166
9_030 ,  195197 186188 128130 147158 184188 115115 115115 172178 168171 191191 113113 172175
9_031 ,  195197 184188 128130 158158 184184 115119 133143 168172 158171 188191 113113 175175
9_032 ,  197199 188188 130130 149157 184184 117121 115159 170178 159171 182191 113113 166175
9_033 ,  197197 184188 128130 157161 184188 117121 115129 170170 158162 182191 113113 166175
9_034 ,  197201 186188 130130 154158 184188 115115 115133 172178 158162 188191 095113 166175
Pop
StA_006 ,  197197 184184 130130 148157 188188 119121 115143 166172 158158 191194 113113 166166
StA_007 ,  195209 184186 128130 158160 188188 121121 117117 166178 158158 182182 095116 148166
StA_008 ,  209209 186188 128128 154154 184184 119119 117119 166172 159171 182182 113113 166175
StA_009 ,  209209 188188 130130 161161 184184 117121 115117 174176 158158 188191 095113 172175
StA_010 ,  197209 188188 130130 161161 184184 121121 117133 172176 159168 182191 095113 172175
StA_011 ,  195209 188188 130130 148161 184188 117119 117131 166176 158171 188188 107113 166166
StA_012 ,  201209 188188 128130 156161 184184 119119 115139 178178 171171 188191 095113 148175
StA_013 ,  209209 188188 128130 156160 184184 121121 119131 166174 158171 191191 113113 166166
StA_014 ,  195209 184188 128130 157160 184188 117121 115143 168172 158168 188191 113113 166175
StA_015 ,  195195 188188 130130 157161 184188 117121 119131 166174 158171 188188 107113 166166
StA_016 ,  201203 188188 130130 154164 184184 119119 115117 176176 168168 182188 113113 166166
StA_017 ,  203209 184188 128130 156161 184188 117121 115115 166168 168171 182188 113113 166166
StA_018 ,  197209 188188 128130 152156 184184 119121 137149 172178 158171 188191 113113 166166
StA_019 ,  209209 188188 128128 156162 184188 119121 117117 172172 159168 191191 113116 166172
StA_020 ,  195201 184188 130130 148156 184184 119119 115117 172176 156168 182188 113113 166175
StA_021 ,  195209 186188 128128 158161 184184 119119 117117 172172 158171 188188 113113 166172
StA_022 ,  197197 188188 128128 156156 184184 117119 115115 166178 171171 182191 113113 166172
StA_023 ,  209209 188188 128130 159159 184188 119119 117143 170172 156168 191191 113113 172172
StA_024 ,  201209 184188 128130 148158 188188 121121 131133 172172 159168 191191 095113 172175
StA_025 ,  197209 182188 130130 157159 184184 117117 115115 168172 158158 182188 113113 166166
StA_026 ,  201209 184188 128128 154156 184188 117119 117117 168178 168171 182182 113113 148172
StA_027 ,  195197 184188 130130 156159 184188 115117 117117 170172 158159 191191 113113 148166
StA_028 ,  197209 188188 130130 156160 184184 121121 117135 168178 159168 188191 113113 148166
StA_029 ,  197209 184188 130130 156161 184184 117121 117131 168178 159171 188188 107113 166166
StA_030 ,  197209 184186 128130 147154 184188 115115 115131 170178 158171 182182 095095 172175
StA_031 ,  197201 188188 128128 160160 188188 115119 119131 178178 159159 182194 113116 166175
StA_032 ,  201209 188188 128128 158160 184188 115121 117117 170178 158168 182182 113113 166172
StA_033 ,  201209 188188 128130 147147 184184 117119 119153 168172 158168 182188 113113 166175
StA_034 ,  203209 188188 130130 156156 184188 119119 115117 170170 158171 191191 107113 166166
StA_035 ,  203209 184188 128128 158160 184184 117117 117131 166172 159159 182182 113116 175175
StA_036 ,  201209 188188 128130 159159 184184 115121 115143 166174 171171 188188 113116 148175
StA_037 ,  201209 188188 128128 154159 184184 117119 119143 172172 158171 188188 095113 166172
StA_038 ,  195209 184188 128128 159159 184188 117119 117119 172174 159168 182188 113113 166166
StA_039 ,  195209 184188 128128 159159 184188 117119 115117 172172 159171 182182 095113 166166
StA_040 ,  209209 188188 128130 154156 184184 119119 115133 172172 158168 191191 113113 148166
StA_041 ,  197209 188188 128128 157159 184184 119121 119131 170170 159168 188188 107113 148148
StA_042 ,  197203 184188 130130 156161 184188 119119 131143 166172 158168 182182 113113 172172
StA_043 ,  197209 184188 128130 147163 184184 117121 117117 174178 158162 188191 113116 166166
StA_044 ,  201209 184188 128130 147158 184188 115119 117143 166178 158171 182191 095113 166166
StA_045 ,  197209 184186 128128 147160 184184 117121 117119 168174 159159 188191 113113 175175
Pop
Bb_001 ,  197197 184188 128128 157157 000000 119121 117119 168178 158171 188191 113113 166172
Bb_002 ,  195209 184184 130130 147159 188188 117119 115141 176176 168168 182188 113116 166166
Bb_003 ,  195209 184184 130130 156159 188188 117119 117141 176178 168171 182188 095113 166172
Bb_004 ,  197209 184188 128128 153161 188188 117119 115141 168178 159162 191191 113113 172172
Bb_005 ,  197209 184188 128130 156159 184184 117119 133143 168178 171171 188191 113113 166172
Bb_006 ,  209209 184188 128130 157160 184184 117119 115115 170178 171171 191191 113113 166166
Bb_007 ,  209209 184186 128130 147159 184184 117121 115117 168178 168171 191191 113113 166172
Bb_008 ,  197197 184184 128130 156156 188188 117119 117141 168168 158171 182191 095113 166172
Bb_009 ,  197197 182182 130130 156156 184188 117117 141141 168178 158171 188191 095116 172172
Bb_010 ,  197197 184188 128128 147156 184184 119121 119119 168170 158171 188188 113113 166172
Bb_011 ,  197197 184188 128130 156157 184184 117121 117119 168178 158158 188188 113113 166175
Bb_012 ,  197201 184188 128130 153161 188188 117119 115141 168178 158159 182191 113113 172172
Bb_013 ,  197201 188188 128130 153161 188188 117119 115141 168178 158159 182191 113113 172172
Bb_014 ,  195209 184184 130130 156156 188188 117117 133143 168178 158158 188194 113113 166175
Bb_015 ,  209209 186188 130130 159159 184184 121121 115115 168168 158171 182191 113113 166166
Bb_016 ,  197197 184184 128130 156159 184188 117117 141145 172178 171171 182191 113113 172175
Bb_017 ,  209209 184188 128128 154154 184184 119121 115115 170172 158171 188191 113113 172172
Bb_018 ,  209209 184186 128130 159159 188188 117121 141141 176178 168168 188188 113116 166166
Bb_019 ,  197197 184184 130130 156159 188188 117119 141141 168176 168171 182191 113113 166172
Bb_020 ,  209209 184188 128130 147156 184184 117121 117119 168178 158171 188188 113113 172175
Bb_021 ,  000000 184188 128128 156158 188188 115119 115115 168170 162168 188191 113113 175175
Bb_022 ,  195197 184184 130130 156159 188188 117119 117117 168178 158171 182191 113113 166172
Bb_023 ,  197209 182188 128130 147157 184188 117119 117117 178178 158168 188191 113113 166175
Bb_024 ,  197209 184188 128130 148159 188188 117123 141141 168176 171171 182191 095113 166172
Bb_025 ,  201209 186188 128128 156159 184184 119119 115115 168170 159159 188191 095113 172172
Bb_026 ,  197197 184184 128130 156157 184188 119119 115119 172178 158171 182182 113113 166172
Bb_027 ,  197209 184188 128130 156157 184184 117121 117117 168178 158171 188188 113113 172175
Bb_028 ,  197209 184188 128130 159159 184184 119119 133145 168178 171171 188188 113113 166172
Bb_029 ,  197197 184188 128130 158158 184188 117121 117143 176178 171171 182188 095113 166172
Bb_030 ,  197197 184188 128130 156156 188188 119123 117117 176178 158171 182191 113113 166172
Bb_031 ,  197209 184188 130130 156156 188188 117121 119145 168178 158171 188194 095113 166166
Bb_032 ,  197197 184188 128128 147158 188188 117121 117161 168176 171171 182182 113113 166175
Bb_033 ,  197209 184188 130130 156158 184188 119119 117145 168178 171171 188188 095113 172172
Bb_034 ,  195197 184184 130130 156156 188188 119119 117117 168178 158168 188191 113113 166172
Bb_035 ,  197197 184188 130130 156157 184188 119121 115141 178178 168171 182191 113113 172172
Bb_036 ,  197197 184188 130130 157159 184184 119121 115119 172178 171171 182191 113113 172172
Bb_037 ,  197197 184188 128130 159161 188188 119121 115127 170178 158162 182188 113113 172175
Bb_038 ,  195197 184188 130130 156159 188188 119123 117141 168176 158168 188191 095113 166172
Bb_039 ,  195209 184184 130130 159159 188188 119119 141141 176178 168168 188188 113116 166166
Bb_040 ,  197197 184188 128130 156156 188188 119123 117141 168168 158171 182191 113113 166172
Pop
DB_001 ,  197209 188188 128130 161161 184188 121121 115115 168178 168168 182191 113113 166172
DB_002 ,  209209 188188 130130 159160 184188 117117 115115 170172 162171 188191 113116 166175
DB_003 ,  197197 186188 128130 154159 184184 117121 115115 172178 157168 182191 113113 166175
DB_004 ,  197197 186188 128130 154159 184184 117121 115115 172178 158158 182191 113113 166172
DB_005 ,  209211 188188 128130 156156 184188 117121 115115 178178 158158 188191 113113 166172
DB_006 ,  209209 188188 128130 154156 184188 115117 115119 176178 156168 182194 095113 172172
DB_007 ,  209209 188188 128130 147156 184188 117121 115115 172178 168168 191191 113113 166166
DB_008 ,  199209 184188 128130 159160 184184 117121 115119 166170 168171 191191 113116 166175
DB_009 ,  209209 184188 128130 147157 184188 117117 115143 178178 168168 188191 113113 166166
DB_010 ,  209209 184188 128130 147156 184188 115121 115143 178178 158168 188191 113113 166172
DB_011 ,  209211 186188 128130 154161 184184 121121 115131 172174 168168 188188 113113 166172
DB_012 ,  199209 184188 128130 159160 184188 117121 115115 170172 168171 188191 113116 166175
DB_013 ,  199209 184188 128130 159160 184188 117121 115119 170172 168171 188191 095116 166175
DB_014 ,  197197 188188 128130 161161 184188 121121 117143 172178 158158 182191 113113 166175
DB_015 ,  209209 188188 128128 154156 184188 115117 115119 172178 156171 182182 095113 172175
DB_016 ,  209209 184188 130130 159160 184188 117121 115119 166170 162171 188191 095116 166166
DB_017 ,  199209 184188 128130 159160 184188 117121 115119 166168 168171 191191 095116 166166
DB_018 ,  209211 186188 128130 154154 184184 121121 115131 172174 168168 188188 113113 166172
DB_019 ,  197197 184188 128128 156161 184184 117119 141157 168170 158168 191191 095095 166166
DB_020 ,  197197 184188 128128 156161 184184 117119 141157 178178 158168 182191 095095 166166
DB_021 ,  199209 184188 128130 159160 184188 117121 115115 170172 168171 191191 113116 166166
DB_022 ,  209209 188188 130130 159160 184184 117117 115115 170172 162171 188191 113116 166175
DB_023 ,  209209 182188 128130 156158 184188 117117 115119 172178 156168 182194 095113 172172
DB_024 ,  209209 184188 130130 154158 184184 115119 115117 168172 158158 188191 095113 166172
DB_025 ,  197197 182184 128128 156161 184184 117119 119157 170178 158168 191191 095113 166166
DB_026 ,  209209 188188 128130 147156 184188 117121 115115 168178 158168 188191 113113 166172
DB_027 ,  197211 188188 128128 154154 184184 117119 115137 168172 158171 188188 113113 166172
DB_028 ,  209209 184188 128130 147156 184188 117117 115149 168178 168168 188191 113113 166166
DB_029 ,  209209 188188 128130 147156 184188 117121 000000 168178 158168 191191 113113 166172
DB_030 ,  197197 186188 128130 154159 184184 117121 117143 168172 158168 182191 113113 166175
DB_031 ,  199209 188188 128130 159160 184184 117117 115119 166168 168171 188191 113116 166175
DB_032 ,  209209 184188 128130 154156 184184 117119 115117 168172 158171 188188 113113 172175
DB_033 ,  209209 184188 130130 159160 184188 117121 000000 166168 162171 188191 095116 166175
DB_034 ,  197209 188188 128130 161161 184188 121121 115117 168172 158168 182191 113113 166172
DB_035 ,  199209 188188 128130 154159 184184 117117 115117 168172 158162 182188 113113 166166
DB_036 ,  209209 182188 128128 157158 184184 117117 115119 176178 156171 182191 095113 172175
DB_037 ,  209211 188188 128130 147156 184188 117121 115149 168178 158158 182191 113113 166172
DB_038 ,  209211 184188 128130 156156 184188 115121 115115 172178 158158 191191 113113 166172
DB_039 ,  197209 188188 128130 161161 184184 121121 117143 172178 158168 182191 113113 166172
DB_040 ,  199209 188188 128130 159160 184184 117117 115115 166170 168171 191191 113116 166166
Pop
Orl_001 ,  201209 184188 128130 156159 184184 117121 115115 172178 159168 188188 110113 172175
Orl_002 ,  195209 184188 128130 160160 184184 117121 115119 170178 168171 188188 095113 172172
Orl_004 ,  197209 188188 128130 147154 184188 117121 115117 168170 158168 182188 113113 166172
Orl_005 ,  201209 186188 128128 147156 184188 117121 115117 168170 158168 182188 113113 166172
Orl_006 ,  201209 188188 128128 147154 184188 117121 115117 168170 158158 188191 095113 166166
Orl_007 ,  209209 188188 130130 147147 184184 115117 115119 166172 158159 188188 113113 166166
Orl_008 ,  197209 188188 128130 147154 184188 117121 115117 168168 158168 182191 095113 166166
Orl_009 ,  000000 188188 128130 147156 184188 117119 115115 166176 158162 188191 113113 166166
Orl_010 ,  197209 186188 128130 147154 184188 117121 117119 168170 158168 182191 095113 166166
Orl_011 ,  209209 188188 128130 152156 184188 117117 117119 172172 158162 188191 113113 166172
Orl_012 ,  201209 188188 128128 147147 184188 117121 117119 170170 158158 188191 113113 166166
Orl_013 ,  201209 186188 128128 147156 184188 117121 115117 170170 158158 188191 095113 166166
Orl_014 ,  197209 186188 128130 154156 184188 117121 115117 168168 158168 182191 113113 166166
Orl_015 ,  197209 188188 128130 147147 184184 115117 119119 176178 158162 191191 113113 166166
Orl_016 ,  197209 186188 128130 147154 184188 117121 115117 168170 158168 188188 113113 166172
Orl_017 ,  201209 186188 128128 154156 184188 117121 115117 168170 158158 188191 113113 151166
Orl_018 ,  201209 188188 128128 147147 184188 117121 115117 168168 158158 182191 095113 166172
Orl_019 ,  209209 184188 128130 147159 188188 117119 139141 170172 159168 191191 113113 166175
Orl_1030 ,  201209 186188 128128 154156 184188 117121 117119 168170 158168 188188 113113 166172
Orl_1031 ,  201209 188188 128130 147154 184188 117121 117119 168170 158168 188191 095113 166166
Orl_1032 ,  201209 186188 128128 154156 184188 117121 117119 168170 158168 188188 113113 166172
Orl_662 ,  195209 188188 128130 157159 184184 117117 139159 172172 156159 188191 113113 166175
Orl_663 ,  195195 188188 130130 154154 184184 117117 115137 172172 159168 188188 113113 166166
Orl_667 ,  197209 184188 128128 156160 184184 115121 115119 178178 159168 182188 095113 172172
Orl_668 ,  195209 184188 128130 156160 184184 115121 115151 170170 168171 188188 095113 172175
Orl_669 ,  197197 186188 128128 147159 184184 117121 117143 172172 158159 182191 113113 166166
Orl_674 ,  195209 184188 128130 159159 184184 117119 139159 172172 159171 182188 113113 166172
Orl_675 ,  195209 188188 128130 154156 184188 115115 115115 168178 162171 188188 113113 166172
Orl_677 ,  195209 188188 128128 154155 188188 115115 115143 168178 162162 188188 113113 172172
Orl_678 ,  195209 184188 128130 159159 184188 117119 137159 172172 159168 182188 113113 166175
Orl_680 ,  195209 188188 128130 154159 184188 117117 115137 172172 168171 182188 113113 166172
Orl_696 ,  195209 184188 128130 160160 184184 117121 115119 170178 168171 188188 095113 172175
Pop
Mel_001 ,  197209 186186 128130 152160 184184 119121 115117 172172 159171 182191 110113 166166
Mel_002 ,  197209 186186 128130 152160 184184 119121 117117 168172 158159 182182 113113 166166
Mel_003 ,  197209 186186 128130 152160 184184 119121 117117 172172 158159 182191 113113 166166
Mel_004 ,  195195 186190 128128 154158 184184 117117 139141 178178 158158 188191 113113 166175
Mel_005 ,  195195 186188 128128 159161 188188 117125 139141 178178 156158 188191 113113 166175
Mel_006 ,  195195 184188 128128 158161 184188 117125 115131 168178 158158 188191 113113 166175
Mel_007 ,  197201 188188 128130 156161 184184 119121 115141 172172 158158 188188 113113 148172
Mel_008 ,  195209 184188 128128 159159 184184 119121 117129 168176 158171 188191 113113 166172
Mel_009 ,  197209 188188 128130 156161 184184 119121 115141 168172 158158 182191 113113 148172
Mel_010 ,  197201 188188 128130 156161 184184 119121 115141 168172 158168 188188 113113 172175
Mel_011 ,  209209 182184 128130 157161 184188 117121 115115 178178 158168 182188 110113 166172
Mel_012 ,  209209 188188 128128 156156 184184 115119 115117 166168 168168 188188 113113 166166
Mel_013 ,  197197 188188 128128 156156 184184 115115 115115 168170 156158 182182 095113 172172
Mel_014 ,  197209 184188 128128 154159 184184 117121 115151 166166 156158 182188 113113 166166
Mel_015 ,  209209 186188 128128 156159 184188 117119 115141 166166 156168 182188 113113 166172
Mel_1058 ,  197201 188188 128128 147160 184184 121121 115117 172176 156156 182182 113113 166172
Mel_1059 ,  197201 188188 128130 157159 184184 115121 115131 176178 156171 182182 113113 166172
Mel_1060 ,  195195 186188 128128 159161 188188 117125 131139 168178 158158 188188 113113 166175
Mel_1061 ,  195197 184184 128130 159160 184188 117121 133155 168172 158168 182191 095113 166166
Mel_1063 ,  195197 184188 128130 159160 184188 117121 133155 168172 156158 188191 095113 166172
Mel_1064 ,  195195 184188 128130 160160 184188 115121 117155 172178 156158 000000 113113 172172
Mel_220 ,  195195 186190 128128 154159 184188 117117 115141 178178 158158 188188 113113 166175
Mel_226 ,  197197 184188 128128 154160 184184 121121 115129 168168 156158 182182 113113 172172
Mel_227 ,  195197 184188 128130 160160 184188 115121 133155 172178 156158 182191 095113 166172
Mel_228 ,  197197 188188 128130 160160 184184 115121 115115 168172 158171 191191 113113 166175
Mel_329 ,  197209 186188 128130 152160 184184 115119 115117 172172 158159 182191 110113 166166
Mel_330 ,  197209 186188 128130 152160 184184 115119 117117 168172 159171 182191 110113 166166
Mel_331 ,  195197 186188 130130 152160 184184 115119 115117 172172 158168 182182 110113 166172
Mel_339 ,  195203 188188 128130 147160 184184 117117 115139 168178 158171 191191 095113 166166
Mel_340 ,  195203 188188 128130 158160 184188 117117 115115 168178 156158 188191 095113 166175
Mel_4000 ,  195197 184188 128128 148159 184184 121121 119119 170178 158158 182191 095113 172172
Mel_4001 ,  197209 184188 128130 156158 184184 117117 115115 178178 158171 182191 113113 166175
Mel_4002 ,  209209 188188 128130 156158 184184 115117 115117 172178 158171 182191 113113 166166
Mel_4003 ,  197209 188188 128130 156158 184184 115117 115117 172178 158171 182188 113113 166175
Mel_4004 ,  209209 188188 128128 156156 184184 117117 115117 172178 158158 182188 113113 166166
Mel_4005 ,  209209 184188 128128 156156 184184 117117 115115 172178 158158 182188 113113 166166
Mel_4006 ,  197209 184188 128128 147160 188188 117121 115139 176176 158168 191191 113113 166172
Mel_4008 ,  197209 182186 128128 156160 184188 117119 115151 166166 156158 182188 113113 166166
Mel_4009 ,  209209 182186 128128 156160 184188 117119 115151 166166 156168 182188 113113 166172
Mel_4010 ,  197197 182186 128128 156159 184188 117119 115151 166166 158158 182188 113113 166175
Pop
FLO_001 ,  201209 188188 128128 159160 184184 117117 131141 168168 168171 188191 095113 172172
FLO_002 ,  197197 188188 128130 147159 184184 117121 117141 172176 158168 000000 095113 148172
FLO_003 ,  197209 186188 128128 156159 184184 117119 119141 168176 158168 191191 113113 172172
FLO_004 ,  201209 188188 128130 147157 188188 121121 115115 174176 158168 191191 095113 175175
FLO_005 ,  195197 188188 128130 158159 184184 115117 115115 172176 158158 191191 113113 172172
FLO_006 ,  201201 184188 128128 147161 184188 117121 115117 176178 168171 191191 113113 166172
FLO_007 ,  197197 184188 128128 155161 184184 115117 115141 172178 158171 188191 095113 166175
FLO_008 ,  197197 188188 128128 147159 188188 119121 117139 168176 156171 188191 095113 172172
FLO_009 ,  197209 188188 128130 158158 184184 117119 115135 172174 168171 191194 113113 148175
FLO_010 ,  197209 184188 128128 157158 184188 117117 115141 172172 168171 191191 113113 172172
FLO_011 ,  201209 188188 128130 156159 184184 117121 115115 172172 158171 188188 113113 172172
FLO_012 ,  195209 188188 128128 159160 184188 115119 115153 178178 158158 188188 113113 172172
FLO_014 ,  209209 184188 128130 152159 184188 117119 115115 168172 168171 182194 113113 166166
FLO_015 ,  195209 184188 130130 159164 188188 115119 115115 170178 158158 182182 113113 172175
FLO_016 ,  195197 184188 128130 156157 184184 117117 115115 172178 156168 188188 095113 166175
FLO_017 ,  197197 184188 128130 152156 184184 117121 115115 178178 156168 182188 113113 166175
FLO_018 ,  209209 184188 130130 147159 184188 117117 139141 176178 168168 188188 113113 166175
FLO_019 ,  197209 188188 128130 147161 184184 115117 117135 166172 159168 188188 113113 166175
FLO_020 ,  197209 184188 128130 156158 184188 117121 115117 168168 168171 188188 113113 172175
FLO_021 ,  195197 184184 128130 147161 184184 117117 117117 172178 158168 188191 113113 172172
FLO_022 ,  197209 188188 130130 147159 188188 117119 115117 170178 158168 188188 113113 166175
FLO_023 ,  209209 186188 130130 147157 184188 119119 117117 170178 168168 182182 095113 166175
FLO_024 ,  197209 188188 128130 160161 184188 115117 115117 170176 158171 191191 095113 166175
FLO_025 ,  195209 184188 128130 159160 184184 117117 115131 172172 168168 191191 113113 148175
FLO_026 ,  197201 184188 128130 147159 188188 117117 115115 176176 158162 188191 095113 172175
FLO_028 ,  197197 184188 128130 147147 184184 115121 115117 168172 168171 188188 113113 172175
FLO_029 ,  209209 188188 128130 156159 184188 117121 119135 170172 158168 191191 113113 166166
FLO_030 ,  209209 184188 128128 158159 184184 117119 115145 168172 156158 188191 095113 166166
FLO_031 ,  195209 184188 128130 147161 184188 117117 115115 168172 156168 188188 113113 166172
FLO_032 ,  197197 186188 130130 147147 188188 115121 117117 166176 158171 188191 095095 166166
FLO_033 ,  197197 184188 128128 158159 184188 117117 115115 170176 168171 188191 113113 166172
FLO_034 ,  195209 182184 128130 156158 184184 117121 139143 172178 168171 188191 113113 166175
FLO_035 ,  197209 188188 128130 157161 184188 117121 115115 172172 158171 188191 113113 172172
FLO_036 ,  195209 188188 130130 154156 188188 115117 117139 172176 158171 182182 113113 166172
FLO_037 ,  197209 184188 128128 157159 184188 115115 117149 170172 158171 182191 113113 148172
FLO_038 ,  197197 186188 130130 147161 184188 115117 115115 174176 158159 182188 095113 166172
FLO_039 ,  197197 188188 128128 147152 184184 117117 117141 168174 159168 188191 095113 172172
FLO_040 ,  195209 184188 128130 158159 184184 115121 115115 168172 158168 191194 095113 172172
FLO_041 ,  197209 186188 130130 159161 184188 115117 115115 172178 158159 182188 095113 166175
FLO_042 ,  197197 188188 130130 157159 184184 117121 115115 178178 168171 182188 113113 166172
Pop
PBC_filter3_1 ,  209209 188188 128130 157159 184188 115117 000000 176178 168171 182182 113113 166172
PBC_filter3_2 ,  197209 188188 130130 157158 184184 121121 115141 168178 158171 182191 095113 166172
PBC_filter3_3 ,  201209 184190 128128 157159 184184 115117 115115 172176 156171 182182 113113 148172
PBC_filter3_4 ,  201209 188188 128130 147154 184184 121121 139145 166178 158168 188188 113113 166166
PBC_filter3_5 ,  197209 186188 128128 157157 184188 115117 115143 170178 158168 182191 113113 148166
PBC_filter3_6 ,  197211 184188 128130 154163 184184 117121 115117 168178 158171 182182 095113 166166
PBC_filter3_7 ,  197209 184184 128130 000000 184184 117121 115117 176178 158171 182191 113113 166166
PBC_filter3_8 ,  197209 188188 128128 154157 184184 117119 143155 172178 168168 182191 113113 166172
PBC_filter3_9 ,  197197 188188 128128 154161 184184 115117 131143 000000 168168 188191 113113 166172
PBC_filter3_26 ,  195197 184188 128130 157159 184184 115121 115141 166172 162168 191191 113113 172172
PBC_filter3_27 ,  197209 184184 128130 154159 184184 115121 115141 172178 168168 000000 107113 172175
PBC_filter3_28 ,  197207 184186 130130 158159 184184 117117 119131 168178 158159 188191 113113 172172
PBC_filter3_29 ,  201209 188188 128128 154157 184184 121121 117117 172176 168168 000000 113113 166172
PBC_filter3_30 ,  197197 188188 128130 158159 188188 117117 119155 172178 158168 191191 095113 166166
PBC_filter3_31 ,  195195 188188 130130 154160 184188 117121 119131 168176 158159 182191 113113 172172
PBC_filter3_32 ,  195197 188188 130130 154160 184188 117121 115115 168176 158159 182191 095095 172172
PBC_filter3_33 ,  195197 184186 130130 158159 184184 117117 119131 176176 158159 182191 113113 172172
PBC_filter3_34 ,  197209 184188 130130 154157 184184 117119 115119 176178 168168 191191 095113 166172
PBC_filter3_35 ,  195197 184188 128128 154157 184184 119119 115117 168176 158168 191191 095113 148166
PBC_filter3_159 ,  197209 188188 128130 154162 184184 117119 115115 172172 168171 191191 113113 166166
PBC_filter3_160 ,  197197 184188 128130 159160 184188 117119 115115 168178 168168 182188 113113 166172
PBC_filter3_161 ,  195209 188188 128130 147158 184184 117119 115151 170176 159171 182191 113113 166175
PBC_filter3_162 ,  195209 188188 130130 156159 184184 117121 119141 168170 158171 182188 113113 166172
PBC_filter3_163 ,  197209 184188 128130 156163 184188 117119 117117 168176 156159 188188 113113 166172
PBC_filter3_164 ,  209209 184188 128130 159160 184184 115121 115141 176178 158158 182182 113113 172175
PBC_filter3_165 ,  197201 184188 128130 159160 184188 115121 115141 172172 168171 182182 113113 172172
PBC_filter3_166 ,  195209 188188 128130 157159 184188 117121 115119 166176 158162 182191 113113 166172
PBC_filter3_167 ,  201209 188188 128128 158159 184184 119121 115115 172172 158168 191191 113113 172175
PBC_filter3_168 ,  197209 182188 130130 147154 184184 115119 117117 172176 158158 182188 113113 166175
PBC_filter3_169 ,  195209 188188 130130 147156 188188 115117 117119 172172 158168 188188 095095 166175
PBC_filter3_192 ,  197209 188188 128128 157159 184184 115119 115151 168172 168171 188191 095113 148172
PBC_filter3_193 ,  197209 188188 128130 154161 184184 117117 115117 176178 168171 182182 113113 148172
PBC_filter3_194 ,  197209 188188 128130 154161 184184 117117 117117 172176 171171 182182 113113 148166
PBC_filter3_195 ,  000000 188188 128128 158158 188188 115119 117135 166176 168168 182191 113113 166166
PBC_filter3_196 ,  209209 188188 128130 152160 188188 115117 135139 176178 158158 191191 113113 175175
PBC_filter3_197 ,  197209 184186 130130 154156 184184 115121 115129 178178 158171 182182 113113 166172
PBC_filter3_198 ,  197201 184188 128130 159160 184188 117119 115141 172172 168171 182191 113113 172172
PBC_filter3_199 ,  195209 188188 128130 154159 184184 117121 117141 168176 156158 182182 113113 148166
PBC_filter3_200 ,  209209 184186 128130 159161 184184 119121 117153 168178 156158 182182 095095 148166
PBC_filter3_201 ,  209209 184188 130130 157158 184188 117117 133143 168178 168171 182188 113113 166175
Pop
Miami1 ,  195197 184188 128128 147156 184188 115121 115151 176178 158171 191191 113113 166166
Miami10 ,  197197 184188 128128 147152 184184 121123 119129 168176 158171 188191 113113 172172
Miami11 ,  201209 184188 128130 159160 184184 115121 115117 176178 156171 182191 095113 166172
Miami12 ,  195209 184188 128130 147156 184184 117121 115117 172176 156158 182182 113113 166172
Miami13 ,  195197 188188 128130 152154 184188 115117 115115 172178 156168 188191 095113 166172
Miami14 ,  195197 186188 128130 156158 184188 115121 115119 172178 168171 191194 113113 166166
Miami15 ,  195197 186188 130130 156165 188188 115121 115119 176178 168171 182194 113113 166166
Miami16 ,  197209 188188 128130 147159 184188 117121 115119 170176 168171 191191 095113 166172
Miami17 ,  195195 188188 128130 156164 184184 119119 131143 172176 158171 182188 113113 166172
Miami18 ,  195195 188188 128128 147156 184188 115121 115151 176178 159171 182191 113113 166172
Miami19 ,  195209 188188 128130 147156 184184 117121 117119 168178 156159 182182 113113 172172
Miami2 ,  195209 184186 130130 147156 184184 115119 115119 174178 156171 182182 113113 172172
Miami20 ,  195209 188188 128130 156159 184188 117119 129151 170172 168171 188191 113113 166166
Miami21 ,  195209 188188 128130 159160 184188 115115 114115 178178 168171 191194 095113 166166
Miami22 ,  195209 188188 128130 156158 184184 117119 129151 170172 156171 188191 113113 166166
Miami23 ,  209211 188188 128130 156157 188188 115117 117131 168178 158171 191191 113113 172175
Miami24 ,  209209 188188 128128 156158 184194 119121 115139 172178 156158 182191 095113 172172
Miami25 ,  209209 186188 128130 147156 184184 115115 115117 168178 156158 182182 113113 166172
Miami26 ,  197209 184188 128130 147158 184188 115121 119151 166176 158171 182188 113113 166172
Miami27 ,  209209 184188 130130 147154 184188 117119 115117 174178 156171 182182 113113 166172
Miami28 ,  197209 188188 128130 156162 184184 117119 000000 172178 158171 182191 095113 172175
Miami29 ,  197209 184188 128130 147160 188188 115121 115119 166166 158171 188188 113113 166172
Miami3 ,  195209 188188 128130 156159 184184 115121 117131 168178 158159 182191 095113 166166
Miami30 ,  197209 188188 128128 156160 184188 119121 115151 168178 156162 182182 113113 148166
Miami31 ,  195195 184188 128130 147148 184184 115121 117119 174176 158168 182188 113113 166175
Miami32 ,  197209 188188 128130 154157 184184 115117 115131 172172 158159 188191 113113 166175
Miami33 ,  197209 184188 128130 147162 184188 117117 129131 178178 168171 191191 095113 166166
Miami34 ,  197209 186188 128128 158161 184188 117119 119143 168178 159162 191194 113113 166166
Miami35 ,  195209 188188 128130 156165 184188 117117 117143 166168 159168 182182 113113 166166
Miami36 ,  195197 184188 130130 158159 188188 119119 114115 176178 171171 191191 113113 166166
Miami37 ,  197197 188188 128130 147154 184188 117121 115117 168170 158159 191191 095113 166172
Miami38 ,  197197 184188 128130 152156 000000 115117 000000 168170 159159 191191 095113 172175
Miami39 ,  197197 184188 128130 152154 184184 115117 115117 168178 158159 191191 113113 172175
Miami4 ,  197209 184188 128130 156158 184188 117121 115151 176178 156158 182182 113113 166172
Miami40 ,  197209 188188 130130 156159 184184 119119 115151 172172 156158 188191 113113 166172
Miami5 ,  197209 182188 128130 159160 184184 117121 115117 178178 168168 182191 113113 166172
Miami6 ,  209209 186188 130130 147154 188188 119119 115115 172172 159171 188188 113113 172175
Miami7 ,  197209 184188 128130 147156 184188 115117 115115 176176 158168 182191 113113 172175
Miami8 ,  197209 184188 130130 154154 184184 117117 129145 172176 158168 191191 113113 166175
Miami9 ,  195209 188188 128130 154162 184184 121121 115117 168178 156168 182188 113113 166175
Pop
Vaca1 ,  197201 188188 128128 147148 184184 117121 115115 168172 156171 182182 113113 172172
Vaca2 ,  197197 184188 130130 156157 184188 117121 117117 176178 158168 191191 095113 166175
Vaca3 ,  197209 184188 130130 156160 188188 117121 117119 168178 158159 182182 113113 166172
Vaca4 ,  195197 184188 128130 156158 188188 115119 117137 172178 158171 182188 113113 166166
Vaca5 ,  209209 186188 128128 156158 184188 115115 115117 168178 159171 188191 113113 166166
Vaca6 ,  209209 188188 128128 154158 184188 119121 115117 172174 158159 182191 095113 175175
Vaca7 ,  201209 186188 128128 158158 184188 117119 115117 172176 156171 182191 113113 172172
Vaca8 ,  197201 188188 128128 148156 184188 117117 119137 172178 156171 182188 095113 166172
Vaca9 ,  209209 188188 128128 154154 184184 119121 115117 172172 158168 182188 113113 172172
Vaca10 ,  209209 184188 128130 148158 188188 117119 141151 172174 158159 182191 113113 166175
Vaca11 ,  195209 188188 130130 160162 184188 117117 115115 172176 158159 182182 113113 166172
Vaca12 ,  201209 188188 128128 157159 184188 119119 115115 168172 156168 182188 113113 166175
Vaca13 ,  197197 184188 128128 156158 188188 115119 119137 168174 159171 188191 113113 172172
Vaca14 ,  195195 186188 128128 158161 188188 117121 115115 168176 158171 188191 095113 172172
Vaca15 ,  209209 184188 128128 156159 188188 121121 115153 168170 156159 188191 095113 166172
Vaca16 ,  197209 188188 128128 156160 184188 119121 117137 168174 159171 182191 113113 172172
Vaca17 ,  197197 184188 128128 156160 184188 115119 117135 172174 159171 191191 113113 166172
Vaca18 ,  197197 188188 128130 147154 188188 117119 115135 178178 171171 188191 113113 172172
Vaca19 ,  197197 184188 128128 158169 184188 117121 115115 166168 158171 191191 113113 172175
Vaca20 ,  201209 184188 130130 154161 184188 119119 115115 172176 158171 182188 113113 166175
Vaca21 ,  197209 188188 128128 156160 184188 119119 119137 168174 158171 191191 113113 166172
Vaca22 ,  195209 184188 130130 154156 184188 119121 115115 168172 158159 182191 113113 148175
Vaca23 ,  201209 184186 128128 154158 184184 117119 115141 172172 156171 182191 113113 172172
Vaca24 ,  197209 188188 128130 158160 188188 115121 115117 168172 168168 182182 113113 166175
Vaca25 ,  195209 188188 128128 147161 184184 121121 115117 172178 158159 188188 095113 172172
Vaca26 ,  195195 184188 128130 156158 184188 117119 119139 166168 158171 182191 095113 172175
Vaca27 ,  209209 188188 128130 147160 188188 117117 115119 170176 168168 182182 095113 166175
Vaca28 ,  197197 188188 130130 154156 184188 117119 115135 178178 159171 182188 113113 166172
Vaca29 ,  195197 184188 128130 156158 188188 115119 117137 172178 158171 182188 113113 166166
Vaca30 ,  197197 188188 128128 147156 188188 117121 115145 176178 171171 188188 113113 166172
Vaca31 ,  201209 188188 128128 158158 184188 119119 115115 172174 159159 188188 113113 172172
Vaca32 ,  197209 184188 130130 156156 188188 117121 117119 168168 159159 182182 113113 166166
Vaca33 ,  197197 188188 128130 156156 184188 115121 115135 172176 171171 182191 113113 172172
Vaca34 ,  195197 188188 128130 156160 184188 119121 117135 172178 158171 182188 113113 166166
Vaca35 ,  209209 186188 130130 158160 184184 119119 115115 166178 159171 191191 095113 166166
Vaca36 ,  197209 184188 130130 156160 188188 117119 119119 168172 159159 182182 113113 166166
Vaca37 ,  209209 188188 130130 158160 188188 115117 117119 168170 158168 182191 113113 166172
Vaca38 ,  209209 184188 128130 159160 184184 121121 115115 172178 168171 182191 095113 172175
Vaca39 ,  197197 188188 130130 147158 184184 117117 117153 168178 158168 191191 113113 166172
Vaca40 ,  197209 184188 128130 148154 188188 117117 149153 178178 159168 182191 113113 166166
Pop
Conch1 ,  209209 184188 128128 156161 188188 121121 117137 168172 162168 191191 095113 166172
Conch10 ,  209209 184188 130130 147148 184184 115121 115117 168176 168171 182182 113113 172175
Conch11 ,  195197 184188 130130 148156 184184 117117 115143 178178 159168 188191 095113 166172
Conch12 ,  197209 184188 128128 147157 184184 117121 115119 170178 159171 182188 113113 166172
Conch13 ,  197209 184184 128130 148156 184188 119121 117117 178178 168171 182191 113113 166172
Conch14 ,  197197 184184 128130 148159 184188 115121 115117 168178 158168 188194 113113 166175
Conch15 ,  197209 188188 128128 158158 184188 121125 115119 172174 158162 182191 113113 166172
Conch16 ,  197209 188188 128130 148152 184184 121125 119133 168168 158171 182182 113113 166172
Conch17 ,  195197 188188 130130 148152 184184 121125 119133 168168 159168 191191 113113 166166
Conch18 ,  197209 188188 130130 158158 188188 115119 115119 170178 159171 182188 095113 166166
Conch19 ,  197209 184188 128130 148159 184188 117121 115133 168172 158158 182188 113113 166175
Conch2 ,  197209 184188 128128 148148 184184 121121 115123 168178 158168 182188 113113 166166
Conch20 ,  209209 184188 128128 154161 184188 121121 115135 170170 159159 182191 113113 166166
Conch21 ,  195201 188188 128130 148156 184188 115119 119145 170176 158159 182188 113113 166172
Conch22 ,  209209 188188 128130 148156 188188 115121 117119 178178 158168 182188 107113 166166
Conch24 ,  195197 184188 128130 148154 184184 117119 115143 178178 158159 191191 095113 172172
Conch25 ,  197197 184188 128128 148148 184184 117121 115133 168178 168168 182188 113113 166166
Conch26 ,  209209 188188 128128 148154 184188 115119 115119 170178 159168 182191 113113 166166
Conch27 ,  209209 188188 128128 157161 184188 115121 119119 178178 168168 182191 113113 166175
Conch28 ,  209209 184188 128128 148154 184188 119121 119135 170170 159159 182182 113113 166166
Conch29 ,  197209 184184 128130 148159 184188 115117 117133 178178 158158 188194 113113 166175
Conch3 ,  197209 188188 130130 148158 184188 115117 115119 170178 159171 182188 095113 166166
Conch30 ,  209209 184188 128128 148148 184184 115121 115117 178178 158159 182188 095113 172175
Conch31 ,  197197 184188 128130 148148 184184 121121 115117 178178 158168 182188 113113 166175
Conch32 ,  195201 188188 128130 156158 188188 115119 119145 170176 159159 182182 113113 166172
Conch33 ,  195197 188188 128128 147156 184188 119121 115141 168170 171171 188188 095113 172175
Conch34 ,  209209 188188 128128 148154 184188 115119 119135 178178 168168 182182 113113 166175
Conch35 ,  209209 184188 128128 157161 184188 121121 119119 170178 159168 182182 113113 166175
Conch36 ,  197209 184188 128130 148156 184188 115121 117117 170178 158162 191191 113113 166175
Conch37 ,  209209 184188 128130 148158 184188 119121 115145 170178 158162 182191 095113 166175
Conch38 ,  195209 188188 130130 148152 184188 115117 117119 172176 168171 182182 113113 166172
Conch39 ,  197209 188188 130130 148148 184184 115121 115117 178178 158159 188188 095113 166166
Conch4 ,  195197 184188 128130 148156 184184 117119 117143 176178 168168 188191 095113 172172
Conch40 ,  197209 184188 128128 148148 188188 121123 115115 178178 159159 188188 095113 172172
Conch41 ,  209209 188188 128128 148154 184188 121121 115117 168178 158159 188188 095113 172175
Conch42 ,  197209 186188 128128 156158 188188 115115 115117 168176 168171 182188 113113 172172
Conch43 ,  209209 184188 128128 148154 184188 121121 115117 178178 158159 182188 095113 172175
Conch5 ,  209209 188188 128128 148154 184188 115121 115135 170170 159168 182191 113113 166166
Conch6 ,  209209 188188 128128 154161 184188 115121 115135 170178 159168 182182 113113 166175
Conch7 ,  209209 184188 128128 147148 184188 117117 115117 174178 159171 182191 107113 166166
Pop
KW16_01 ,  197209 184188 130130 157157 184184 119121 115131 176178 168168 188191 113113 172172
KW16_02 ,  197209 184188 128128 148156 184188 115121 129139 166172 159171 191191 095113 166166
KW16_03 ,  197209 186188 128130 158158 184188 121121 115117 176178 158168 182182 113113 166166
KW16_04 ,  197209 188188 128130 152157 188188 117117 115139 172176 162171 182182 095113 175175
KW16_05 ,  197209 184188 128128 147148 188188 115117 115115 176178 158168 182191 113113 172175
KW16_06 ,  195195 188188 128130 147156 188188 121121 117119 172176 158158 182191 113113 166172
KW16_07 ,  197197 184188 128130 148161 184188 119121 117119 176178 158171 188191 095113 166172
KW16_08 ,  197209 188188 128128 154156 184184 121121 115129 176178 168171 182191 113113 166175
KW16_09 ,  197209 184184 128128 147156 184184 117121 117131 172176 156158 182182 113113 166172
KW16_10 ,  209209 184188 128130 152152 184184 117121 117117 168172 158168 182182 113113 166166
KW16_11 ,  197209 188188 130130 147156 184188 121121 117119 172176 158158 182188 113113 166166
KW16_12 ,  197209 184184 130130 147158 184184 119119 119129 174176 168171 182182 095113 148166
KW16_13 ,  197209 188188 128128 157160 184188 117117 117129 168170 158159 182191 113113 166175
KW16_14 ,  197197 184188 130130 158159 188188 117119 119119 166174 159168 188191 113113 166166
KW16_15 ,  203209 186188 128130 157160 184184 119121 117117 172176 159171 182182 095095 166172
KW16_16 ,  197209 186188 128130 158158 184188 121121 115119 176178 158168 182182 113113 166166
KW16_17 ,  197209 184188 128128 148156 184188 115117 115129 176178 158168 182191 113113 172175
KW16_18 ,  197209 188188 130130 147159 184188 117121 117119 172176 158158 182188 113113 166166
KW16_19 ,  197209 184188 128130 148148 184188 115121 117159 172176 158171 191191 113113 166166
KW16_20 ,  195195 188188 128130 147147 184184 121121 115119 168172 158168 182191 113113 166172
KW16_21 ,  197209 184188 128128 147148 188188 115117 115139 166176 159171 191191 095113 166166
KW16_22 ,  195195 188188 128128 147147 184184 121121 115119 172176 168168 182188 113113 172172
KW16_23 ,  197203 184184 130130 152159 184188 119119 119129 166172 168171 182191 095113 148166
KW16_24 ,  197209 188188 128128 147154 184184 117121 115139 166176 158159 182191 095113 172175
KW16_25 ,  201209 188188 128128 147156 184188 121121 115117 172178 158171 188194 113113 172172
KW16_26 ,  197209 184188 128128 148156 184188 115121 115115 172178 168171 182191 113113 166175
KW16_27 ,  197209 188188 130130 147156 184188 121121 117119 168172 158168 188188 113113 166166
KW16_28 ,  209209 186188 128130 147160 188188 117117 115117 172176 156171 182191 113113 166166
KW16_29 ,  197197 184184 128128 158159 184188 119121 117143 172176 158158 182182 113113 166172
KW16_30 ,  197209 188188 128128 154156 184188 117121 115119 176178 159171 182191 113113 166175
KW16_31 ,  197197 184188 130130 148164 184184 115117 117157 168176 158158 188188 113113 166172
KW16_32 ,  197209 184188 128130 148164 184184 115117 117159 168176 156171 188191 113113 148166
KW16_33 ,  197209 188188 128128 147154 184188 117121 129139 166172 168171 182191 095113 166175
KW16_34 ,  197209 184188 128130 148156 184188 115121 129139 166172 158159 000000 095113 166172
KW16_35 ,  197209 184188 128128 148156 184188 115117 115115 166172 158168 182191 095113 172175
KW16_36 ,  203209 184186 128130 156160 184188 117119 117129 172178 156168 182191 113113 166166
KW16_37 ,  197209 186188 128128 147156 184184 119121 119131 172176 158171 000000 113113 166172
KW16_38 ,  197209 184186 128130 147156 184184 119121 115129 172172 159171 182191 095113 166172
KW16_039 ,  197209 188188 130130 148156 184184 117119 115119 166176 159168 182182 113113 000000
KW16_040 ,  197209 184188 128130 147156 184184 117121 117131 174178 159168 182182 113113 166175
Pop
FM_001 ,  209209 186188 130130 156156 184184 115117 115129 172178 158168 182191 095113 166172
FM_002 ,  195209 186188 130130 147148 184188 117121 115131 168176 168171 182191 095113 166166
FM_003 ,  209209 188188 128130 147156 184184 117121 115141 168178 156162 191191 113113 166175
FM_004 ,  203209 188188 128128 158159 184188 119121 115159 172176 156158 182191 095113 166175
FM_005 ,  195209 188188 130130 158159 184184 115119 115141 166168 168168 188188 113113 166172
FM_006 ,  199209 188188 110128 156159 184184 119121 115115 166176 171171 182188 113113 166172
FM_007 ,  197197 182188 128128 147152 188188 117121 137143 172178 156158 188191 113113 172175
FM_008 ,  203209 188188 130130 154156 184188 119121 115143 172176 156171 182182 113113 166175
FM_009 ,  195209 188188 128130 156160 184188 121121 117155 166172 158168 182191 095113 166166
FM_010 ,  195209 188188 128130 156157 184188 117121 117155 172176 158168 182191 113113 166166
FM_011 ,  209209 182188 130130 147158 184184 115115 119119 172176 158171 191191 113113 166172
FM_012 ,  209209 188188 128130 156160 184188 117121 117157 172176 168168 191191 095113 166175
FM_013 ,  209209 188188 128128 159162 184194 117121 117117 168172 168168 182188 095113 172172
FM_014 ,  209209 188188 128130 158160 184188 117121 115157 166172 158158 182182 095113 166166
FM_015 ,  197201 188188 128128 159161 188188 121121 115115 168168 159171 191191 095113 166166
FM_016 ,  209209 188188 128130 156160 184188 117121 115155 172176 158158 182182 113113 166166
FM_017 ,  199209 182188 128130 158159 184188 115117 117117 172176 156158 188191 113113 148166
FM_018 ,  209209 182188 128130 147158 184184 115115 117129 172176 156171 188191 095113 166172
FM_019 ,  197209 184188 128128 158159 184184 117119 115159 172172 168171 182191 113113 172175
FM_020 ,  195209 186188 130130 157159 184188 115121 115129 168178 168168 188188 113113 166172
FM_021 ,  209209 188188 128130 156157 184188 121121 115157 166172 158158 191191 113113 166166
FM_022 ,  201209 188188 128130 157159 184184 115119 115129 168178 168168 188188 113113 172175
FM_023 ,  197203 184188 128128 154158 188188 117119 115115 172172 158171 182191 113113 166175
FM_024 ,  197209 182188 128130 147162 184184 121121 117117 166172 158171 188188 095113 166172
FM_025 ,  195201 186188 128128 157159 184188 115121 115141 166168 168171 188188 095113 172175
FM_026 ,  209209 182188 128130 147158 184184 115115 117119 172176 156171 188191 095095 166172
FM_027 ,  197203 184188 128128 158159 184184 119121 115117 172178 158171 182182 095113 166175
FM_028 ,  209209 188188 128130 157158 184188 117121 117157 166172 158168 182191 095113 166166
FM_029 ,  195195 184188 128128 147154 184184 117121 141143 168172 158158 191191 113113 166172
FM_030 ,  195209 188188 130130 147158 184184 117121 141143 168172 158159 182191 113113 166166
FM_3997 ,  195197 184188 128128 147154 184184 117121 115141 168172 158158 182191 113113 172175
FM_591 ,  209209 182184 128128 158161 184188 117117 115155 172176 156159 191191 113113 166175
FM_608 ,  195195 184188 128128 147154 184184 117121 115143 168172 158158 191191 113113 166172
FM_609 ,  195195 184188 128128 154157 184184 115117 115143 168172 158158 191191 113113 166172
FM_610 ,  195195 188188 128128 157158 184184 115117 143143 168172 158158 191191 113113 166172
FM_973 ,  209209 184188 128130 000000 184188 115121 115143 170176 156159 188191 113113 166175
FM_974 ,  209209 182188 128128 161162 188188 117121 115143 170176 156159 188191 113113 166175
Pop
Sar_001 ,  197209 186188 130130 152154 188188 121121 117117 178178 159168 188188 095113 166175
Sar_002 ,  197203 188188 128130 147154 184188 115121 117117 172178 158168 182191 113113 166166
Sar_003 ,  197209 184188 130130 152160 184188 115121 117119 170178 158171 182182 113113 166166
Sar_004 ,  209209 184188 128130 147156 184184 117121 115119 168168 158171 182188 113113 166166
Sar_005 ,  197209 184188 130130 154159 188188 117119 119119 172172 156159 182182 095095 166166
Sar_006 ,  197209 188188 130130 147154 184188 115117 117119 168172 158159 188188 095095 166175
Sar_007 ,  197209 184188 128130 000000 184188 115119 119133 166176 159168 188188 095113 166172
Sar_008 ,  195209 184184 128130 154157 184188 115121 115115 168176 168168 191191 113113 166175
Sar_009 ,  201209 184184 128128 157159 184188 115121 115155 168170 168171 188191 095113 166175
Sar_010 ,  209209 184188 128130 159161 184188 115117 115115 168172 158158 191191 095113 166166
Sar_011 ,  197197 188188 130130 147154 184188 115117 117117 168172 159168 182191 113113 166175
Sar_012 ,  209209 184188 128128 159161 184188 115117 115115 168176 157168 191191 095113 166172
Sar_013 ,  197197 182188 128130 152156 184188 115117 115137 168178 158168 182182 113113 166172
Sar_014 ,  203209 188188 128130 147154 184188 115121 117119 168178 158168 188191 095095 166166
Sar_015 ,  197197 188188 128130 158160 184188 119119 133141 166176 159168 188188 095113 166172
Sar_016 ,  209209 184188 128130 156160 184188 117121 115119 168178 158171 182188 113113 172172
Sar_017 ,  197199 186188 130130 157161 184188 117119 115117 170170 159159 188194 095113 172175
Sar_018 ,  197209 184188 128128 159159 188188 117117 115115 172178 159171 182191 095113 148172
Sar_019 ,  197197 188188 128128 156156 184188 117121 115117 178178 162171 182182 095113 148166
Sar_020 ,  201203 188188 128130 156158 184188 117121 117131 166176 168168 182191 113113 172175
Sar_021 ,  203209 184184 128130 156156 184188 115115 115143 176178 162171 191191 113113 166172
Sar_022 ,  197203 184186 128128 159161 184188 117119 117119 168172 168168 182191 113113 166172
Sar_023 ,  197203 184188 130130 147156 184188 115119 115143 170178 158162 191191 113113 166166
Sar_024 ,  203209 184184 128128 147156 184184 115119 117119 168172 168171 182191 113113 166175
Sar_1006 ,  195197 182188 128130 156160 188188 117121 117141 168176 158171 182188 095113 166172
Sar_1007 ,  195197 182186 128130 156160 188188 121121 115151 168176 159171 182191 113113 166172
Sar_1008 ,  195197 186188 128130 156161 188188 119121 115117 168178 158171 182188 095113 166172
Sar_824 ,  197197 188188 128130 156156 188188 117121 115117 168178 158162 182182 095113 166166
Sar_825 ,  197209 186188 128130 156159 188188 121121 115115 168172 158159 191191 095113 166172
Sar_826 ,  197209 184186 128128 156159 188188 117121 115115 178178 158159 182191 095113 148172
Sar_827 ,  203209 184188 128130 156156 184188 115119 115119 178178 162171 188188 113113 166172
Sar_828 ,  197197 186188 128128 156159 188188 121121 115115 168178 162171 182182 095113 148166
Sar_829 ,  197203 184184 130130 156156 184188 115115 119141 178178 158162 191191 113113 166166
Sar_830 ,  195201 188188 128130 156158 184188 117121 117131 166172 158168 188188 113113 166175
Sar_831 ,  201209 184188 128130 147147 184184 117119 117119 172172 168168 188188 113113 166175
Sar_832 ,  197209 184188 128128 156159 184188 117117 115115 172178 162171 182191 095113 148172
Sar_833 ,  195197 186188 128130 156159 184188 117119 117131 168172 158168 182182 113113 166175
Sar_835 ,  197203 186188 128128 159161 184184 117119 115119 168176 158168 182191 113113 166166
Sar_836 ,  203209 184188 128130 156156 184188 115119 115119 170176 162171 191191 113113 166172
Pop
Tam_001 ,  197209 188188 128128 154157 184184 115117 115131 172172 156159 182191 113113 172172
Tam_002 ,  195209 184186 128128 152156 188188 117121 115157 170172 158159 191191 113113 166172
Tam_003 ,  197203 186188 128128 152160 188188 117121 137143 176178 162168 182188 095113 175175
Tam_004 ,  201209 188188 128130 154159 184188 117121 115129 168176 156158 182182 113113 166175
Tam_005 ,  195197 182188 130130 159160 184188 119119 119125 172178 156158 188188 113113 166175
Tam_006 ,  197209 188188 128130 147157 188188 115117 115129 168172 159162 188191 113113 166166
Tam_007 ,  197209 186188 128128 157157 184184 117117 115119 168172 156168 182191 113113 166172
Tam_008 ,  201209 188188 128128 152159 184188 117119 131155 168168 159159 182188 095113 166172
Tam_009 ,  197209 188188 128128 156157 184184 119121 141143 174176 158162 191191 095113 166172
Tam_010 ,  195203 182188 128130 152160 184188 115117 115115 172178 168171 182188 113113 172172
Tam_011 ,  201209 188188 128128 154157 184184 115117 115131 168172 156168 182191 113113 166172
Tam_012 ,  197197 188190 128130 156160 184184 117117 115153 168172 156171 188188 113113 166172
Tam_013 ,  209209 184184 128128 156156 184184 117119 129155 172172 159171 182191 113113 172172
Tam_014 ,  197209 184188 128128 148154 184184 115119 119129 168178 158158 188188 113113 166175
Tam_015 ,  197209 186188 128128 159160 184184 119119 115141 174176 171171 182191 113113 166175
Tam_016 ,  195209 184188 128128 148156 184184 117121 129155 172172 159171 182182 113113 172172
Tam_017 ,  195197 184184 128128 156156 184184 117119 129155 172178 168171 182191 113113 172172
Tam_018 ,  195197 184184 128128 156156 184184 117119 129155 168172 168171 191191 113113 172172
Tam_019 ,  195197 184184 128128 156156 184184 117119 129155 168178 168171 182191 113113 172172
Tam_020 ,  197209 186188 128128 156160 184188 119119 115119 176176 162171 182191 113113 175175
Tam_021 ,  209209 188188 128130 156158 184188 115119 119131 176178 158168 188188 113113 166166
Tam_022 ,  197209 184188 128128 156156 184184 117121 129143 172178 156168 182191 113113 172172
Tam_023 ,  197209 182188 128128 154158 184188 115115 117119 168178 158158 182188 113113 166175
Tam_024 ,  197209 184188 128128 148156 184184 117121 129155 168172 156159 182191 113113 172172
Tam_025 ,  209209 188188 130130 158159 184188 115115 115119 168174 162168 182188 113113 166172
Tam_026 ,  209209 188188 128128 147156 184188 119119 141155 168176 168168 188191 113113 172172
Tam_027 ,  197209 186188 128130 159160 184188 115119 117141 168168 158171 182188 113113 172175
Tam_028 ,  209209 188188 128128 148156 184184 119119 141155 168172 168168 188191 113113 172172
Tam_029 ,  209209 186188 130130 156158 184188 115119 115119 168168 158162 182188 113113 172175
Tam_030 ,  195197 186188 128130 156161 184188 115119 119119 176176 159168 182191 095113 166172
Tam_031 ,  209209 186188 130130 156158 184188 119119 117141 168168 162168 182188 113113 166172
Tam_032 ,  209209 188188 130130 159159 184184 115115 117141 168168 158162 182188 113113 172175
Tam_033 ,  209209 188188 130130 156158 184188 115119 115119 168174 162168 182188 113113 166172
Tam_034 ,  209209 186188 130130 156158 184188 119119 115117 168168 158162 182188 113113 172175
Tam_035 ,  209209 188188 128128 147156 184188 119119 141155 168172 168168 188191 113113 175175
Tam_036 ,  201209 186188 128128 156156 184184 121121 117119 168172 158158 188188 113113 166166
Tam_037 ,  201209 188188 128128 156159 184188 117121 114129 168172 168171 182191 095113 175175
Tam_038 ,  201209 184188 128130 147158 184184 115117 117119 178178 158171 182182 113113 166166
Tam_039 ,  197203 188188 130130 154156 188188 115121 115145 168168 171171 188188 113113 172175
Tam_040 ,  209209 186188 128130 147156 184194 117121 135155 172176 158171 182182 107113 166166
Pop
Alt_001 ,  197209 184188 128128 157158 184184 115121 115115 166172 168171 188191 113113 166172
Alt_002 ,  195209 184184 128128 159160 184184 115121 115119 176178 168171 188188 113113 000000
Alt_003 ,  195209 184188 128130 157159 184184 115117 131141 178178 171171 188194 113113 166175
Alt_004 ,  209209 184184 128128 157158 184184 119119 115131 166178 168171 191194 113113 166172
Alt_005 ,  197197 184188 128128 159163 184184 117121 000000 166172 158168 188191 095113 166172
Alt_007 ,  195195 184186 128130 158159 184188 115117 115119 166178 168171 191194 113113 148175
Alt_008 ,  209209 184184 000000 158158 184184 115119 133157 178178 168168 000000 113113 166166
Alt_009 ,  197209 184188 130130 147156 186188 115117 115115 172176 171171 188188 113113 166172
Alt_010 ,  195209 184190 128130 158158 184184 117117 115129 168178 165168 188188 113113 172175
Alt_011 ,  209209 184184 130130 147162 184186 119119 115149 166176 162171 188188 113113 166175
Alt_012 ,  197197 184186 128128 147147 184184 117119 115164 178178 158168 188194 113113 148166
Alt_013 ,  195209 186188 128130 159159 184184 121121 115117 166168 158171 188188 113113 166166
Alt_014 ,  201209 184188 128128 147156 184184 117119 117131 166178 162171 188191 113113 166166
Alt_015 ,  197209 184188 128128 156160 184184 117121 115117 166178 162168 191191 113113 172175
Alt_017 ,  197209 184186 128128 158159 184184 115119 133157 168168 158168 191191 113113 172175
Alt_018 ,  197209 184188 128128 158161 184184 121121 115115 166178 158171 188191 113113 166175
Alt_019 ,  197209 188188 128128 147159 184184 121121 115151 172176 162168 188194 113113 148175
Alt_020 ,  197209 184188 128130 148158 184184 117119 133133 172178 159159 188194 113113 148172
Alt_021 ,  197197 184186 128130 159159 184184 117121 115115 168178 165171 191194 113113 166175
Alt_022 ,  209209 184184 128128 147158 184184 119121 115131 172178 158171 188194 113113 166175
Alt_023 ,  195209 184186 128130 147147 184184 115115 115115 178178 158165 188191 095113 148175
Alt_024 ,  197209 188188 128128 147157 184188 117117 115129 168178 158171 194194 113113 172172
Alt_025 ,  209209 184188 128128 147156 184184 121121 115155 178178 158158 182188 113113 166172
Alt_027 ,  195209 186188 128128 159159 184188 115121 119133 178178 162171 182194 113113 175175
Alt_028 ,  209209 184186 128130 159159 184184 117121 115117 168178 158171 188188 113113 166166
Alt_029 ,  209209 184188 128128 147158 184188 117119 115117 174178 158159 194194 113113 148166
Alt_030 ,  197197 184186 128128 159159 184184 117121 115115 176176 165168 191191 113113 175175
Alt_031 ,  197209 184188 128128 156160 184184 121121 117119 166178 162168 188188 113113 172175
Alt_032 ,  197209 184184 128130 159159 184184 117121 117129 166176 158168 191191 095113 166175
Alt_033 ,  209209 184184 128130 158162 184186 119121 115159 166168 171171 188191 113113 166175
Alt_034 ,  197209 184188 128128 158162 184188 119121 115153 168176 158171 182191 113113 166166
Pop
Oco_001 ,  197197 184188 128128 147159 184188 121121 113133 178178 162162 188188 113113 166175
Oco_002 ,  197209 184184 128128 156158 184184 121121 117155 166178 162165 000000 113113 148172
Oco_003 ,  197209 184188 128128 158158 184184 119121 115131 172178 158168 188191 113113 166166
Oco_004 ,  209209 184186 128128 158159 184188 117121 119121 172178 168171 182182 113113 166166
Oco_005 ,  209209 184188 128128 156158 184188 117119 115133 172178 158168 188188 113113 166172
Oco_006 ,  197209 188188 128130 158158 184184 119119 115115 172180 158168 188191 113113 166166
Oco_007 ,  197197 188188 128128 156158 184188 119119 115115 172178 158168 188191 113113 166166
Oco_008 ,  197209 188188 128130 163163 184184 117121 115135 166178 168168 000000 113113 148166
Oco_009 ,  195199 188188 128130 156162 184188 121121 115137 172178 168168 182188 113116 148172
Oco_010 ,  197209 184186 128130 147163 184188 117121 115119 172178 165171 182188 113113 166166
Oco_011 ,  209209 184184 128128 147156 184188 117121 115115 178178 165171 182182 113113 166172
Oco_012 ,  201209 184184 128128 158159 184188 115121 115133 172178 162171 182191 113113 166175
Oco_013 ,  209209 184188 130130 158158 184184 119119 131171 178180 165165 191191 113113 166166
Oco_014 ,  209209 184188 128130 158159 184184 117121 117135 178178 158168 188188 113113 148166
Oco_015 ,  209209 184184 128130 156158 184184 121121 117155 168178 162168 191194 113113 148166
Oco_016 ,  197209 188188 128130 156158 184188 119119 131171 178178 158168 191191 113113 166166
Oco_017 ,  197197 184184 128128 147159 184188 119121 115115 172178 162165 188188 113113 166175
Oco_018 ,  209209 184188 130130 158158 184184 000000 115115 178180 165165 191191 113113 166166
Oco_019 ,  209209 184184 128130 149159 184188 115121 115115 174178 165168 191194 113113 172175
Oco_020 ,  197197 184188 128128 156158 184188 119119 115115 172180 158168 188191 113113 166166
Oco_021 ,  209209 184188 128130 156159 184194 121121 115145 168180 168168 188188 113113 166172
Oco_022 ,  197209 188188 128130 147156 184188 119121 115131 168178 158158 188194 113113 166166
Oco_023 ,  209209 188188 130130 158158 184184 119119 115131 178178 165165 191191 113113 166166
Oco_024 ,  209209 184184 128130 156158 184184 119121 115117 172180 158162 188188 113113 175175
Oco_025 ,  209209 184188 128128 156156 184184 117121 117133 178178 162168 191191 095113 166166
Oco_026 ,  197209 184188 128130 147156 184184 119121 115131 168178 158158 182188 113113 166166
Oco_027 ,  209209 184186 128128 158159 184188 117121 115121 166178 168171 182191 113113 166166
Oco_028 ,  197209 184184 128128 156160 184184 117119 131131 172178 158162 188188 113113 166166
Oco_029 ,  197209 184188 128130 156158 184188 119119 131171 172178 165168 191191 113113 166166
Oco_030 ,  197197 184188 128128 159161 184188 121121 115115 166172 158162 188188 113113 166175
Oco_031 ,  209209 184186 128130 149163 000000 117121 115121 174178 158171 188191 113113 166175
Oco_032 ,  209209 184188 128128 148159 184184 117119 115133 176178 158162 182194 113113 166166
Oco_033 ,  197209 184184 130130 147159 184188 119121 115115 166172 158165 188188 113113 166172
Oco_034 ,  209209 188188 128128 156158 184184 000000 115129 000000 168171 188191 113113 166166
Oco_035 ,  209209 184186 128128 158158 184184 117119 117133 174178 158158 194194 113113 166166
Oco_036 ,  209209 184186 128128 158158 184184 117119 117133 174178 158158 188188 113113 166175
Oco_037 ,  197209 188188 128130 156158 184188 119119 115171 172178 158165 188191 113113 166166
Oco_038 ,  197197 184188 128128 159161 184188 121121 113133 178178 162162 188188 113113 166175
Oco_039 ,  197209 184184 128128 156158 184184 121121 115139 168178 162165 000000 113113 166172
Pop
PR_201 ,  197209 184184 128128 148148 184188 117121 137151 172180 159168 188191 113113 166166
PR_202 ,  209209 184186 128128 157158 184188 117117 115135 168174 168168 191191 113113 172172
PR_203 ,  197209 184188 128128 148156 184184 117119 137151 168168 159168 188191 113113 166166
PR_204 ,  197197 184188 128128 147157 184188 117119 115137 172180 159168 188191 113113 166166
PR_205 ,  209209 184184 128130 158161 184188 117121 115119 166166 168168 191191 113113 172175
PR_206 ,  195209 184186 128128 157159 184184 117119 115135 166174 158171 182191 113113 166166
PR_207 ,  197209 184184 128128 148156 184184 117121 137151 168172 159168 188194 113113 166166
PR_208 ,  197197 188188 000000 147159 184188 117117 117135 168178 158159 000000 113113 166172
PR_209 ,  197197 184184 128128 158159 184184 117121 135143 168174 159168 191191 113113 166175
PR_210 ,  209209 184184 128128 158159 184184 117121 119143 174178 168168 188191 113113 172172
PR_211 ,  209209 184188 128128 158158 184188 117121 115135 168178 168168 188191 113113 172175
PR_212 ,  197209 184188 128130 147157 184184 117121 115119 168178 168171 188191 113113 166172
PR_213 ,  195201 184186 128128 158159 184184 119119 115117 166174 158158 182191 113113 166166
PR_214 ,  209209 184184 128128 148156 184184 121121 137151 180180 159168 188191 113113 166166
PR_215 ,  197197 184184 128128 148157 184188 121121 115137 180180 159168 188194 113113 166166
PR_216 ,  197209 184184 000000 147157 184188 117121 115119 168178 168168 000000 113113 172175
PR_217 ,  197209 184186 128128 147157 184188 117119 115135 168178 159168 188191 113113 166172
PR_218 ,  197209 184188 128128 147157 184188 117119 115137 172180 162168 188191 113113 166166
PR_219 ,  201209 184186 128128 157159 184184 117119 115117 174176 158171 182191 113113 166175
PR_220 ,  197209 184188 128128 147157 184188 117119 137151 168168 159168 188194 113113 166166
PR_221 ,  197197 184188 128128 147156 184184 117119 137151 168172 159168 188191 113113 166166
PR_222 ,  209209 184188 128128 147157 184188 117119 115137 168172 162168 188191 113113 166166
PR_223 ,  209209 184188 128128 147157 184188 117119 115137 168172 162168 188191 113113 166166
PR_224 ,  197209 184188 128128 147157 184188 117119 115137 172180 159168 188194 113113 166166
PR_225 ,  197209 184184 128128 147159 184184 119121 115119 168174 159168 188188 113113 166172
PR_226 ,  197209 184188 128128 148157 184188 119121 137151 168168 162168 188194 113113 166166
PR_227 ,  197209 184184 128128 148156 184184 121121 115137 168168 162168 188191 113113 166166
PR_228 ,  195209 184186 128128 157158 184184 117119 135135 174176 158171 182191 113113 166166
PR_229 ,  195209 186188 128128 159161 184184 117119 119135 168168 158168 191191 113113 172175
PR_230 ,  197209 184184 128128 148157 184188 119121 115137 168168 159168 188191 113113 166166
PR_231 ,  197209 184188 128128 148157 184188 119121 115137 172180 162168 188194 113113 166166
PR_232 ,  209209 184184 128128 148157 184188 121121 137151 180180 159168 188191 113113 166166
PR_233 ,  209209 184188 128128 147157 184188 117119 115137 172180 162168 188191 113113 166166
PR_234 ,  197209 184184 128128 147156 184184 117121 115137 168168 159168 188194 113113 166166
PR_235 ,  195209 184186 128128 158159 184184 119119 115117 168176 158171 182191 113113 166166
PR_236 ,  209209 184188 128128 158158 184184 117121 115119 178178 168168 188191 113113 172172
PR_237 ,  197197 184188 128128 147157 184188 117119 137151 172180 159168 188194 113113 166166
PR_238 ,  197209 184184 128128 147160 184188 117117 119119 166168 158168 191191 113113 148172
PR_239 ,  209209 184184 128128 156157 184184 117119 115119 166166 168168 191191 113113 166166
PR_240 ,  197209 184186 128128 156159 188188 117117 117135 168178 159168 188191 113113 172175
Pop
StT_001 ,  197197 184188 128128 158158 184184 117121 117141 178178 162168 182182 113113 166175
StT_002 ,  197197 186188 128130 158162 184184 117121 115115 172178 159168 188194 113113 166166
StT_003 ,  197197 188188 128130 156158 184184 117121 117131 176178 168168 191191 113113 166166
StT_004 ,  197209 184184 128130 158160 184188 115117 115117 166168 159168 191191 113116 166175
StT_005 ,  195209 184188 128130 157161 184184 117117 115135 178178 159159 191191 113113 166166
StT_006 ,  197209 184188 128128 156160 184184 115117 115131 168168 171174 182188 113113 166172
StT_007 ,  195197 184184 128128 147156 184188 117121 135153 168176 159159 182182 113113 166175
StT_008 ,  195209 188188 128130 157158 188188 115121 115119 168172 159168 191191 113113 166166
StT_009 ,  201209 184184 128130 156156 184188 115115 115143 166180 168168 182191 113113 175175
StT_010 ,  197197 184188 128128 157159 184184 115121 115131 168176 159168 194194 113113 166175
StT_011 ,  197197 184188 128130 158160 184184 117119 131149 172178 168168 191191 095113 166166
StT_012 ,  197197 184188 128128 157160 188188 121121 115119 168178 159159 191191 113113 166172
StT_013 ,  197201 184188 130130 147160 184184 115117 141145 170178 162171 191191 113113 166175
StT_014 ,  197209 184184 128130 147157 184184 115117 115129 168178 159168 191191 113113 166175
StT_015 ,  197197 184188 128130 156157 188188 117117 115115 168178 159162 191191 113113 175175
StT_016 ,  209209 184188 128130 156157 184184 115121 115115 178178 162162 182191 095113 175175
StT_017 ,  197197 184188 128130 161161 184184 117121 115133 170178 159168 191191 113113 172175
StT_018 ,  197201 184184 128130 147160 184188 115117 117119 178180 159159 182191 113113 172175
StT_019 ,  195209 184184 128130 158160 184184 117119 115117 172178 159171 194194 113113 166175
StT_020 ,  209209 184184 128128 156158 184188 115115 115117 170178 157168 191191 113113 175175
StT_021 ,  209209 184184 128130 156157 184184 121121 115115 172178 159159 188188 095113 166175
StT_022 ,  209209 184188 128130 159160 188188 117117 115133 172172 159159 182182 113113 172175
StT_023 ,  209209 184184 128128 156156 184184 119121 115149 172178 162168 191191 095113 166175
StT_024 ,  199209 184186 128128 159160 184188 117121 115159 178178 159159 191191 113113 166172
StT_025 ,  195199 184188 128130 156159 184184 119121 115115 170178 159159 188191 113113 166172
StT_026 ,  197209 184184 128128 156160 184184 115117 115143 170178 162168 182188 095113 175175
StT_027 ,  197197 184188 128128 158158 184184 115117 115135 176178 159162 191194 113113 166175
StT_028 ,  197209 184184 128130 147159 184184 117117 115135 178178 159162 191191 113113 166175
StT_029 ,  197197 184184 128128 158158 184188 115115 133163 172178 159168 182188 113113 172175
StT_030 ,  199209 184188 128130 156160 184184 115119 117135 168176 162171 191191 113113 166172
StT_031 ,  197209 184188 128128 147160 188188 117119 115129 168172 159171 188191 113113 172172
StT_032 ,  197209 184188 128128 156160 184188 121121 119135 170178 168168 182188 113113 166175
StT_033 ,  209209 184184 128130 158159 184184 117119 115117 172178 162168 191191 113113 166175
StT_034 ,  197201 184184 128128 159159 184184 115119 115115 168178 159168 191191 113113 166166
StT_035 ,  195209 184184 128128 147159 184188 115119 115115 166170 159162 194194 113113 166175
StT_036 ,  197209 184184 128128 156161 188188 115115 119131 172178 162168 182191 095113 172175
Pop
StX_001 ,  197197 184188 128128 159160 184184 115117 115131 168172 159159 191191 113113 166172
StX_002 ,  197197 184184 128130 157160 184188 115119 115139 172178 159168 191191 107113 166172
StX_003 ,  195197 184188 128128 158160 184188 115117 115159 168172 158158 188188 107113 166172
StX_004 ,  197197 184184 128130 158159 184188 115119 115139 172176 158168 191191 113113 166175
StX_005 ,  197197 184184 128130 159160 188188 115119 117117 166168 168168 191191 113113 148166
StX_006 ,  197197 184184 128130 159159 184184 115117 115117 168178 159168 182191 107113 166172
StX_007 ,  195209 184188 128128 158160 184188 115117 115117 172178 159159 191191 113113 166172
StX_008 ,  197197 184188 128130 158158 184188 119119 115115 176176 168171 191191 113113 166175
StX_009 ,  197197 184188 128128 158160 184184 115115 115117 176178 159159 188188 113113 166166
StX_010 ,  197197 184188 128130 158159 184188 115119 115133 172178 159159 191191 113113 166166
StX_011 ,  197197 184184 128128 160160 184188 115115 115115 172178 159159 191191 113113 166166
StX_012 ,  197209 184184 128128 157158 184184 115119 115117 178180 168168 182182 113113 166166
StX_013 ,  195209 184188 128130 158160 184188 117119 117131 168178 159159 191191 113113 166175
StX_014 ,  197197 184184 128128 156156 184188 115119 115135 172178 159171 182188 113113 166166
StX_015 ,  197197 184184 128130 159159 184188 115119 115141 178178 158158 182182 107113 166172
StX_016 ,  197209 184188 128128 157160 184184 115119 117135 178178 158168 188191 113113 166166
StX_017 ,  197197 184184 130130 157160 184184 119119 115141 178178 158158 191191 113113 175175
StX_018 ,  197209 184188 128128 158159 184184 115119 117131 176178 159159 191191 113113 166172
StX_019 ,  197197 184184 128130 160160 184184 115121 115115 166178 162171 191191 113113 166166
StX_020 ,  197197 184188 128128 157159 184188 115115 117117 168178 159171 191191 113113 166175
StX_021 ,  197197 184188 128128 157159 184188 115115 133151 168178 158171 182182 113113 166166
StX_022 ,  197209 184184 128130 158159 184184 115117 115117 168178 159171 182191 107113 175175
StX_023 ,  195209 184184 128128 147160 184186 117119 115115 168178 159168 191191 113113 148166
StX_024 ,  197197 184184 128128 159162 184184 119119 119133 172172 168168 188188 113113 166175
StX_025 ,  197209 188188 128128 158159 184184 115117 119131 176180 159168 191191 107113 166175
StX_026 ,  197197 184184 128128 159160 184184 115115 131139 168172 159168 188191 113113 166172
StX_027 ,  195197 184188 128128 159160 184184 115115 117117 168168 159171 182191 113113 166175
StX_028 ,  197197 184184 128128 157159 184184 115119 115163 172172 159159 191191 113113 166172
StX_029 ,  197197 184184 128128 159160 184184 115119 115131 170178 158158 191191 107113 166166
StX_030 ,  197197 184188 128128 159159 184184 115117 115115 168172 168171 188191 113113 166175
StX_031 ,  195209 184184 128128 158159 188188 115117 117131 166168 159171 191191 113113 166175
StX_032 ,  197197 184184 128128 147160 188188 115115 115135 168178 168168 191191 107113 166166
