# Supplementary material for: Evidence for serial founder events during the colonization of North America by the yellow fever mosquito, Aedes aegypti
Source: Ecol Evol. 2022 May 13;12(5):e8896. doi: 10.1002/ece3.8896 (PMC9102526; doi:10.1002/ece3.8896)
Supplement: Supplementary file 1 — Appendix S1 [file ECE3-12-e8896-s001.zip › ece38896-sup-0013-DatasetS2_NorthAmericaCombinedSnps_reorder.bim]

3003	AX-93233745	0	44357	T	G
3003	AX-93233746	0	44795	A	G
3003	AX-93233749	0	56930	G	A
3003	AX-93233752	0	66000	G	T
3003	AX-93233758	0	118514	A	T
3003	AX-93233759	0	131149	T	C
3003	AX-93233760	0	134475	G	A
3003	AX-93233761	0	134651	C	T
3003	AX-93233762	0	137654	A	G
3003	AX-93233766	0	171963	C	T
3003	AX-93233767	0	187848	A	G
3003	AX-93233769	0	188263	G	A
3003	AX-93233773	0	237265	T	C
3003	AX-93233776	0	257850	A	G
3003	AX-93218145	0	329973	C	T
3003	AX-93218144	0	340782	T	A
3003	AX-93218143	0	346521	A	G
3003	AX-93218141	0	365887	G	C
3003	AX-93218140	0	366113	A	G
3003	AX-93218136	0	454795	T	G
3003	AX-93218134	0	470965	T	G
3003	AX-93218133	0	521345	G	T
3003	AX-93218130	0	692545	C	T
3003	AX-93218128	0	781018	A	G
3003	AX-93218126	0	870453	C	A
3003	AX-93218124	0	959672	C	T
3003	AX-93218123	0	961151	C	T
3003	AX-93218122	0	975267	T	C
3003	AX-93218120	0	1038752	T	C
3003	AX-93218116	0	1094690	A	G
3003	AX-93218113	0	1138138	A	T
3003	AX-93218112	0	1145917	C	G
3003	AX-93218108	0	1156937	C	T
3003	AX-93218104	0	1320165	A	G
3003	AX-93218102	0	1346984	T	C
3003	AX-93218101	0	1368559	T	A
3003	AX-93218096	0	1450395	T	C
3003	AX-93218094	0	1497198	T	C
3003	AX-93218090	0	1591540	A	G
3003	AX-93218088	0	1622436	C	T
3003	AX-93218087	0	1624644	G	A
3003	AX-93218085	0	1651182	C	T
3003	AX-93218083	0	1709645	T	C
3003	AX-93218078	0	1813055	G	A
3003	AX-93218077	0	1814487	A	G
3003	AX-93218075	0	1849389	T	C
3003	AX-93218074	0	1850354	C	A
3003	AX-93218069	0	1936446	T	C
3003	AX-93236022	0	2429156	G	T
3003	AX-93236496	0	2753606	T	C
3003	AX-93236488	0	2895654	A	G
3003	AX-93236487	0	2911831	T	C
3003	AX-93236486	0	2928506	C	T
3003	AX-93236483	0	3126723	A	G
3003	AX-93236481	0	3171306	G	A
3003	AX-93236480	0	3177137	G	A
3003	AX-93236478	0	3254488	C	T
3003	AX-93254647	0	3444874	T	C
3003	AX-93254654	0	3633614	A	G
3003	AX-93254655	0	3670972	T	G
3003	AX-93254656	0	3685578	G	A
3003	AX-93254657	0	3730762	C	T
3003	AX-93254661	0	3768598	C	T
3003	AX-93254663	0	3811480	A	G
3003	AX-93254666	0	3847035	C	A
3003	AX-93254667	0	3894314	T	C
3003	AX-93238155	0	4142862	G	A
3003	AX-93238156	0	4200603	G	A
3003	AX-93238157	0	4298353	A	G
3003	AX-93238158	0	4353389	C	T
3003	AX-93238159	0	4382202	A	G
3003	AX-93238163	0	4481625	G	T
3003	AX-93238165	0	4589589	G	A
3003	AX-93238166	0	4658349	C	T
3003	AX-93238168	0	4710486	T	C
3003	AX-93238172	0	5085737	A	C
3003	AX-93238182	0	5638925	A	G
3003	AX-93238183	0	5710629	C	T
3003	AX-93238185	0	5783141	G	A
3003	AX-93238187	0	5801666	T	C
3003	AX-93238191	0	5870650	G	A
3003	AX-93238192	0	5871347	C	T
3003	AX-93238193	0	5880351	C	A
3003	AX-93238194	0	5882080	C	G
3003	AX-93238197	0	5918781	A	G
3003	AX-93243228	0	5948990	C	G
3003	AX-93243229	0	6019078	A	G
3003	AX-93243238	0	6118413	G	A
3003	AX-93243239	0	6142595	A	G
3003	AX-93243240	0	6143097	C	T
3003	AX-93243241	0	6163009	T	G
3003	AX-93243242	0	6175849	G	A
3003	AX-93243244	0	6251278	A	G
3003	AX-93243248	0	6304590	A	G
3003	AX-93243249	0	6318154	T	C
3003	AX-93243252	0	6329655	A	G
3003	AX-93243255	0	6477527	T	C
3003	AX-93243260	0	6530734	A	G
3003	AX-93243262	0	6598662	A	C
3003	AX-93243263	0	6621451	T	C
3003	AX-93243266	0	6909240	G	A
3003	AX-93243267	0	6913736	G	A
3003	AX-93255363	0	7629697	A	G
3003	AX-93255362	0	7631800	C	A
3003	AX-93255361	0	7643867	A	G
3003	AX-93255360	0	7698667	G	T
3003	AX-93255358	0	7754173	A	G
3003	AX-93247298	0	7929957	A	T
3003	AX-93247299	0	7980496	C	G
3003	AX-93247301	0	8069202	C	T
3003	AX-93247303	0	8140675	T	A
3003	AX-93247310	0	8416990	A	G
3003	AX-93247311	0	8459036	T	C
3003	AX-93247313	0	8490632	A	G
3003	AX-93247317	0	8507402	C	G
3003	AX-93247320	0	8608342	C	T
3003	AX-93247324	0	8783324	T	C
3003	AX-93223974	0	8866613	T	C
3003	AX-93247326	0	8904157	T	G
3003	AX-93247328	0	8945373	G	A
3003	AX-93242996	0	9027570	G	A
3003	AX-93243002	0	9134807	G	A
3003	AX-93243004	0	9155320	G	A
3003	AX-93243007	0	9232848	C	G
3003	AX-93243008	0	9235448	T	A
3003	AX-93243009	0	9236029	G	C
3003	AX-93243010	0	9236917	A	C
3003	AX-93243012	0	9387784	T	C
3003	AX-93243013	0	9459878	G	T
3003	AX-93243014	0	9487279	G	A
3003	AX-93243016	0	9587709	A	T
3003	AX-93243017	0	9653503	G	A
3003	AX-93243019	0	9737565	T	C
3003	AX-93243021	0	9764014	A	G
3003	AX-93243024	0	9872823	C	T
3003	AX-93243025	0	9950673	T	A
3003	AX-93243027	0	10123131	T	G
3003	AX-93243029	0	10177084	G	A
3003	AX-93243032	0	10299797	G	A
3003	AX-93260769	0	10418818	A	C
3003	AX-93260767	0	10429741	A	G
3003	AX-93260763	0	10582749	A	C
3003	AX-93249492	0	10686022	C	T
3003	AX-93249493	0	10698315	G	A
3003	AX-93249494	0	10735939	C	A
3003	AX-93249499	0	10837702	T	C
3003	AX-93249503	0	10945031	T	C
3003	AX-93249507	0	11035288	C	G
3003	AX-93249508	0	11254088	G	A
3003	AX-93249509	0	11266212	C	T
3003	AX-93249514	0	11370368	A	G
3003	AX-93249518	0	11462242	G	A
3003	AX-93249519	0	11524915	T	A
3003	AX-93216347	0	11735716	T	A
3003	AX-93216336	0	11932468	C	G
3003	AX-93216330	0	12175616	A	C
3003	AX-93216329	0	12176040	A	G
3003	AX-93216327	0	12234100	T	A
3003	AX-93216325	0	12271196	C	G
3003	AX-93216323	0	12278275	A	G
3003	AX-93216322	0	12291436	C	T
3003	AX-93216312	0	12584211	A	G
3003	AX-93216311	0	12585277	G	A
3003	AX-93216310	0	12657965	T	C
3003	AX-93216309	0	12661886	A	G
3003	AX-93216308	0	12668889	T	C
3003	AX-93216306	0	12836939	G	A
3003	AX-93216305	0	12892949	C	A
3003	AX-93216303	0	12920177	C	T
3003	AX-93216302	0	13145965	A	G
3003	AX-93250521	0	13271288	G	A
3003	AX-93250523	0	13385575	T	G
3003	AX-93250525	0	13488914	G	A
3003	AX-93250526	0	13553550	A	C
3003	AX-93250533	0	13954327	C	T
3003	AX-93250534	0	14064460	C	T
3003	AX-93242906	0	14409422	G	A
3003	AX-93242903	0	14456975	T	G
3003	AX-93242902	0	14470462	C	G
3003	AX-93242900	0	14510187	C	A
3003	AX-93242893	0	14662913	C	A
3003	AX-93242887	0	14729081	A	G
3003	AX-93242886	0	14753858	G	T
3003	AX-93242879	0	14904376	T	C
3003	AX-93242875	0	14972612	C	A
3003	AX-93242873	0	14973314	T	C
3003	AX-93242869	0	15017348	A	G
3003	AX-93237115	0	15052140	G	T
3003	AX-93237113	0	15052822	G	A
3003	AX-93237112	0	15113013	T	C
3003	AX-93237109	0	15194579	T	C
3003	AX-93237107	0	15218972	G	A
3003	AX-93237102	0	15459536	C	T
3003	AX-93237101	0	15496115	A	G
3003	AX-93237097	0	15559944	G	C
3003	AX-93242858	0	15870094	G	T
3003	AX-93237088	0	15986302	A	T
3003	AX-93237087	0	16018095	T	C
3003	AX-93237086	0	16028941	G	A
3003	AX-93237080	0	16126730	G	C
3003	AX-93237077	0	16254884	T	C
3003	AX-93237075	0	16294389	C	A
3003	AX-93237074	0	16341265	T	G
3003	AX-93237073	0	16392771	T	A
3003	AX-93237072	0	16431585	T	C
3003	AX-93237070	0	16615156	T	A
3003	AX-93217363	0	16811784	C	G
3003	AX-93240974	0	17093396	A	G
3003	AX-93240978	0	17197930	A	C
3003	AX-93240984	0	17397709	A	G
3003	AX-93240986	0	17450906	A	G
3003	AX-93240988	0	17540200	G	A
3003	AX-93240994	0	17627738	T	C
3003	AX-93240995	0	17637591	A	C
3003	AX-93240997	0	17726466	T	C
3003	AX-93241000	0	17859684	C	G
3003	AX-93241001	0	17865961	C	G
3003	AX-93241004	0	17907458	G	A
3003	AX-93241005	0	17950776	A	G
3003	AX-93241009	0	17993699	T	G
3003	AX-93241010	0	17995296	A	G
3003	AX-93241011	0	17997751	C	T
3003	AX-93241014	0	18041310	G	A
3003	AX-93248845	0	18574793	C	T
3003	AX-93248842	0	18704652	T	C
3003	AX-93248840	0	18711996	G	A
3003	AX-93248838	0	18718551	T	A
3003	AX-93248837	0	18719027	A	C
3003	AX-93248835	0	18738704	C	A
3003	AX-93248834	0	18827694	C	A
3003	AX-93248831	0	18859140	T	A
3003	AX-93248830	0	18889179	A	G
3003	AX-93248828	0	18901765	T	C
3003	AX-93248826	0	18920361	G	A
3003	AX-93248825	0	18939714	T	C
3003	AX-93248821	0	18979002	C	G
3003	AX-93248819	0	18979665	A	G
3003	AX-93248812	0	19194736	A	T
3003	AX-93248810	0	19246278	G	A
3003	AX-93248809	0	19270164	G	A
3003	AX-93248807	0	19332901	A	T
3003	AX-93248806	0	19338496	A	G
3003	AX-93233939	0	19553524	C	T
3003	AX-93233937	0	19739301	C	A
3003	AX-93233935	0	19757429	C	T
3003	AX-93233931	0	20004098	A	G
3003	AX-93233926	0	20383552	G	C
3003	AX-93233920	0	20789473	A	G
3003	AX-93233918	0	20894719	A	C
3003	AX-93233917	0	20911009	A	G
3003	AX-93233915	0	21014916	G	T
3003	AX-93233914	0	21032305	C	T
3003	AX-93233912	0	21062903	C	G
3003	AX-93233911	0	21073294	G	T
3003	AX-93233909	0	21125365	G	C
3003	AX-93233906	0	21166418	C	G
3003	AX-93254375	0	21451038	T	G
3003	AX-93254374	0	21459674	G	T
3003	AX-93254373	0	21472129	T	A
3003	AX-93254372	0	21472458	A	C
3003	AX-93254370	0	21474081	A	G
3003	AX-93254365	0	21532869	A	T
3003	AX-93254360	0	21701097	A	T
3003	AX-93254358	0	21708149	A	C
3003	AX-93254354	0	21782138	A	G
3003	AX-93254352	0	21804717	G	A
3003	AX-93254349	0	21861897	C	T
3003	AX-93254346	0	21896205	G	T
3003	AX-93254345	0	21896480	A	G
3003	AX-93254343	0	21917259	C	T
3003	AX-93254342	0	21931156	A	C
3003	AX-93254340	0	21940254	T	G
3003	AX-93254338	0	21975885	T	G
3003	AX-93254335	0	22077157	A	G
3003	AX-93248245	0	22142406	A	G
3003	AX-93258319	0	22173965	C	A
3003	AX-93248242	0	22259414	G	C
3003	AX-93248239	0	22526499	C	T
3003	AX-93248236	0	22886543	C	G
3003	AX-93248233	0	22936653	C	T
3003	AX-93260247	0	23449121	C	T
3003	AX-93260248	0	23588882	T	G
3003	AX-93257289	0	23771663	C	T
3003	AX-93257291	0	23785857	T	C
3003	AX-93257292	0	23871631	C	A
3003	AX-93257293	0	23899963	C	T
3003	AX-93257294	0	23916059	T	G
3003	AX-93257296	0	23967219	C	G
3003	AX-93257298	0	24099310	C	T
3003	AX-93257299	0	24132481	C	T
3003	AX-93257304	0	24232705	A	G
3003	AX-93257305	0	24233684	A	G
3003	AX-93257306	0	24257369	G	A
3003	AX-93257307	0	24290439	A	G
3003	AX-93236105	0	24430702	G	C
3003	AX-93236107	0	24450926	A	G
3003	AX-93236111	0	24658209	T	A
3003	AX-93236112	0	24658450	A	C
3003	AX-93236114	0	24743092	A	G
3003	AX-93236116	0	24806409	T	A
3003	AX-93236117	0	24806655	T	C
3003	AX-93236121	0	24837192	G	A
3003	AX-93236122	0	24921927	C	T
3003	AX-93236123	0	25030742	T	A
3003	AX-93236124	0	25055290	G	T
3003	AX-93236127	0	25229436	G	A
3003	AX-93236128	0	25280988	C	T
3003	AX-93236129	0	25349080	T	C
3003	AX-93228111	0	25441688	T	C
3003	AX-93228113	0	25681100	C	G
3003	AX-93228114	0	25689943	A	G
3003	AX-93228117	0	25901667	G	A
3003	AX-93228118	0	25910240	G	A
3003	AX-93228120	0	25957578	A	G
3003	AX-93228123	0	25996111	A	G
3003	AX-93228124	0	25996674	T	A
3003	AX-93228129	0	26094577	A	G
3003	AX-93228130	0	26116238	C	T
3003	AX-93228134	0	26148843	T	C
3003	AX-93228138	0	26204320	C	T
3003	AX-93228144	0	26329497	G	A
3003	AX-93260149	0	26546021	A	G
3003	AX-93260147	0	26582427	G	C
3003	AX-93260145	0	26673963	C	T
3003	AX-93260143	0	26707803	C	T
3003	AX-93260142	0	26728215	C	A
3003	AX-93260141	0	26729140	G	A
3003	AX-93260140	0	26750879	A	G
3003	AX-93262226	0	26902413	A	G
3003	AX-93247948	0	27707878	T	C
3003	AX-93261216	0	27717078	G	A
3003	AX-93261217	0	27720540	A	G
3003	AX-93261218	0	27723309	C	T
3003	AX-93261220	0	27743554	A	G
3003	AX-93238475	0	27888227	G	A
3003	AX-93238478	0	27916209	C	T
3003	AX-93238479	0	27916344	T	G
3003	AX-93238480	0	27929595	C	G
3003	AX-93238482	0	27968407	G	A
3003	AX-93233043	0	28086455	C	T
3003	AX-93233042	0	28219940	T	A
3003	AX-93233038	0	28419574	C	T
3003	AX-93233037	0	28541353	C	G
3003	AX-93233036	0	28562130	C	T
3003	AX-93233029	0	29116883	C	A
3003	AX-93244399	0	29275109	C	T
3003	AX-93244397	0	29387414	T	G
3003	AX-93244394	0	29434061	G	C
3003	AX-93244391	0	29507047	A	G
3003	AX-93244387	0	29784141	C	A
3003	AX-93244386	0	29784483	A	G
3003	AX-93263727	0	29908119	T	C
3003	AX-93261068	0	29985056	T	C
3003	AX-93261070	0	30135787	C	T
3003	AX-93261071	0	30157666	A	G
3003	AX-93258678	0	30248020	C	T
3003	AX-93258677	0	30262096	C	A
3003	AX-93258674	0	30379617	A	G
3003	AX-93258673	0	30381331	C	A
3003	AX-93258670	0	30446008	G	A
3003	AX-93258666	0	30680014	G	A
3003	AX-93255382	0	31010867	T	A
3003	AX-93217758	0	31262162	T	C
3003	AX-93217760	0	31284356	A	G
3003	AX-93217763	0	31389375	T	A
3003	AX-93217768	0	31460529	T	G
3003	AX-93217771	0	31576071	G	A
3003	AX-93221584	0	31744535	T	C
3003	AX-93260654	0	31796746	T	C
3003	AX-93260655	0	31806272	T	A
3003	AX-93260656	0	31856026	C	A
3003	AX-93260659	0	31949742	G	A
3003	AX-93245477	0	32080095	G	A
3003	AX-93245476	0	32089991	G	A
3003	AX-93245473	0	32222240	G	T
3003	AX-93245472	0	32231825	G	A
3003	AX-93245467	0	32423168	G	A
3003	AX-93245462	0	32787307	C	A
3003	AX-93245458	0	32919030	A	C
3003	AX-93245456	0	32934519	A	C
3003	AX-93245449	0	33065735	G	A
3003	AX-93235477	0	33297293	T	C
3003	AX-93235481	0	33467466	A	G
3003	AX-93235482	0	33468251	T	C
3003	AX-93235485	0	33469694	C	T
3003	AX-93235487	0	33490702	A	G
3003	AX-93235488	0	33500717	C	T
3003	AX-93235490	0	33540814	A	C
3003	AX-93235494	0	33644184	A	T
3003	AX-93235496	0	33650331	A	G
3003	AX-93259015	0	33962821	A	C
3003	AX-93259017	0	34055549	T	G
3003	AX-93259019	0	34089324	G	C
3003	AX-93259021	0	34092412	C	A
3003	AX-93259022	0	34134006	T	G
3003	AX-93232976	0	34225985	C	T
3003	AX-93232981	0	34333051	C	T
3003	AX-93232982	0	34357759	A	G
3003	AX-93232984	0	34396491	C	A
3003	AX-93232986	0	34465400	G	C
3003	AX-93232990	0	34534461	C	T
3003	AX-93232992	0	34599708	A	G
3003	AX-93232993	0	34605489	T	C
3003	AX-93262770	0	34822990	T	G
3003	AX-93248346	0	34935425	G	T
3003	AX-93248345	0	34935640	C	T
3003	AX-93248341	0	35152865	T	C
3003	AX-93248339	0	35211123	T	G
3003	AX-93248338	0	35212879	C	T
3003	AX-93248337	0	35553049	T	C
3003	AX-93248334	0	35769942	C	T
3003	AX-93248332	0	35854169	G	A
3003	AX-93254739	0	35998011	C	T
3003	AX-93254738	0	36015576	C	A
3003	AX-93254736	0	36060417	C	T
3003	AX-93254735	0	36079090	T	C
3003	AX-93254734	0	36087445	A	C
3003	AX-93254733	0	36089156	C	T
3003	AX-93254732	0	36089644	G	A
3003	AX-93254729	0	36184750	T	C
3003	AX-93254728	0	36366372	A	C
3003	AX-93254727	0	36367219	A	G
3003	AX-93254724	0	36428481	G	A
3003	AX-93248109	0	36649280	A	G
3003	AX-93248110	0	36649432	C	T
3003	AX-93248115	0	37095195	G	T
3003	AX-93248117	0	37435578	A	G
3003	AX-93252543	0	37723227	G	A
3003	AX-93252545	0	37825542	G	A
3003	AX-93252553	0	37928404	A	C
3003	AX-93252554	0	37962722	G	T
3003	AX-93218615	0	37974225	A	G
3003	AX-93252565	0	38207781	C	T
3003	AX-93252568	0	38313544	A	G
3003	AX-93252569	0	38319624	A	T
3003	AX-93252571	0	38344159	C	T
3003	AX-93249957	0	38458846	A	G
3003	AX-93249959	0	38563951	A	C
3003	AX-93224908	0	39081593	G	T
3003	AX-93224909	0	39090644	G	A
3003	AX-93224910	0	39090832	C	A
3003	AX-93225346	0	39324188	C	G
3003	AX-93224917	0	39397299	A	G
3003	AX-93224918	0	39587941	C	G
3003	AX-93261949	0	40281596	G	T
3003	AX-93261952	0	40302673	C	T
3003	AX-93243727	0	40577268	C	A
3003	AX-93243723	0	40784712	A	G
3003	AX-93243721	0	40896919	T	C
3003	AX-93243719	0	41131298	G	A
3003	AX-93243708	0	41256770	T	C
3003	AX-93243706	0	41337783	A	G
3003	AX-93243701	0	41379600	G	A
3003	AX-93243699	0	41438947	G	A
3003	AX-93243697	0	41470146	A	G
3003	AX-93243692	0	41562856	A	G
3003	AX-93243690	0	41752214	T	C
3003	AX-93243688	0	41759522	T	A
3003	AX-93257774	0	42021698	C	T
3003	AX-93257776	0	42133988	A	G
3003	AX-93257777	0	42184332	T	C
3003	AX-93257781	0	42316326	T	G
3003	AX-93257359	0	42419474	A	G
3003	AX-93257360	0	42433987	T	G
3003	AX-93257361	0	42452528	T	C
3003	AX-93257363	0	42464919	C	T
3003	AX-93257365	0	42530978	T	A
3003	AX-93257366	0	42542540	C	T
3003	AX-93246079	0	42895051	A	G
3003	AX-93246081	0	43072565	T	G
3003	AX-93246082	0	43143623	C	T
3003	AX-93246083	0	43192526	G	C
3003	AX-93246084	0	43220365	T	C
3003	AX-93246089	0	43477838	G	A
3003	AX-93246090	0	43514368	T	G
3003	AX-93246091	0	43563983	A	G
3003	AX-93246093	0	43766266	A	G
3003	AX-93246097	0	43861260	G	C
3003	AX-93259154	0	44094368	C	T
3003	AX-93259159	0	44162921	C	T
3003	AX-93259163	0	44245152	T	C
3003	AX-93259164	0	44311494	A	T
3003	AX-93259165	0	44405804	T	G
3003	AX-93259166	0	44426808	T	C
3003	AX-93261797	0	44491425	C	T
3003	AX-93261798	0	44527626	A	G
3003	AX-93261799	0	44534755	T	C
3003	AX-93261801	0	44548942	A	C
3003	AX-93261802	0	44587875	G	C
3003	AX-93261804	0	44611654	A	G
3003	AX-93237318	0	44757518	G	A
3003	AX-93237317	0	44763011	C	T
3003	AX-93237316	0	44864376	T	A
3003	AX-93237314	0	44902777	G	T
3003	AX-93237312	0	44906469	T	C
3003	AX-93237311	0	44915616	C	T
3003	AX-93237307	0	45157434	T	C
3003	AX-93255299	0	45367617	A	G
3003	AX-93255300	0	45388005	G	T
3003	AX-93255301	0	45542450	G	A
3003	AX-93255302	0	45553410	C	T
3003	AX-93255304	0	45673995	T	C
3003	AX-93246077	0	45904791	A	C
3003	AX-93246075	0	45950982	A	G
3003	AX-93246074	0	45969190	T	A
3003	AX-93246071	0	46064111	A	G
3003	AX-93246069	0	46071806	A	G
3003	AX-93256535	0	46552539	G	T
3003	AX-93252080	0	46837571	T	A
3003	AX-93252078	0	46992229	T	A
3003	AX-93252076	0	47132264	A	G
3003	AX-93252075	0	47221144	A	G
3003	AX-93252071	0	47438254	A	T
3003	AX-93219077	0	47519533	T	C
3003	AX-93219078	0	47527445	T	G
3003	AX-93219079	0	47648320	A	G
3003	AX-93219080	0	47738969	T	C
3003	AX-93219081	0	47740774	C	T
3003	AX-93219087	0	47909072	C	T
3003	AX-93219088	0	47909768	A	G
3003	AX-93219089	0	47933308	G	C
3003	AX-93219093	0	48113304	T	C
3003	AX-93219094	0	48211155	A	G
3003	AX-93219102	0	48378216	T	C
3003	AX-93219103	0	48500606	T	A
3003	AX-93219105	0	48549022	A	G
3003	AX-93219106	0	48549157	G	A
3003	AX-93219110	0	48736893	G	A
3003	AX-93219111	0	48768369	G	A
3003	AX-93219115	0	48817126	A	C
3003	AX-93219121	0	48898134	C	T
3003	AX-93219125	0	48900869	G	C
3003	AX-93219126	0	48901014	C	T
3003	AX-93219127	0	48913308	C	G
3003	AX-93219128	0	48917398	A	G
3003	AX-93219131	0	48963770	G	A
3003	AX-93219133	0	49017536	G	A
3003	AX-93219136	0	49051748	C	G
3003	AX-93219137	0	49065357	T	G
3003	AX-93219145	0	49332431	C	T
3003	AX-93219148	0	49466737	T	C
3003	AX-93219155	0	49913011	G	A
3003	AX-93260951	0	49972607	G	A
3003	AX-93260953	0	50065005	G	A
3003	AX-93245796	0	50377711	A	G
3003	AX-93245799	0	50482852	T	C
3003	AX-93245802	0	50551415	T	C
3003	AX-93245808	0	50738442	T	C
3003	AX-93245809	0	50775163	T	G
3003	AX-93229569	0	50898987	T	C
3003	AX-93229570	0	51053485	G	A
3003	AX-93229571	0	51058288	G	A
3003	AX-93229572	0	51091767	C	T
3003	AX-93252828	0	51478181	A	G
3003	AX-93252829	0	51487811	G	A
3003	AX-93252831	0	51507655	T	G
3003	AX-93251553	0	51689256	T	A
3003	AX-93251555	0	51690484	G	A
3003	AX-93251558	0	51771687	A	G
3003	AX-93251560	0	51796298	G	A
3003	AX-93251567	0	51978342	T	C
3003	AX-93251569	0	51991642	A	G
3003	AX-93251572	0	52035619	C	T
3003	AX-93251574	0	52085680	A	C
3003	AX-93251576	0	52126348	T	C
3003	AX-93251577	0	52157606	A	G
3003	AX-93251578	0	52168089	T	C
3003	AX-93251581	0	52395949	A	G
3003	AX-93251582	0	52397322	A	G
3003	AX-93248006	0	52645713	T	C
3003	AX-93248004	0	52759599	G	T
3003	AX-93248001	0	52804065	G	A
3003	AX-93248000	0	52855408	C	T
3003	AX-93247999	0	52856453	C	T
3003	AX-93256177	0	52964118	G	A
3003	AX-93256176	0	53067232	A	G
3003	AX-93256172	0	53190387	A	C
3003	AX-93256169	0	53217911	A	C
3003	AX-93256168	0	53312999	C	T
3003	AX-93256165	0	53349507	C	T
3003	AX-93256158	0	53495804	G	A
3003	AX-93243086	0	53588828	G	A
3003	AX-93257424	0	53717079	T	G
3003	AX-93257422	0	53742576	G	A
3003	AX-93217944	0	53858950	G	A
3003	AX-93217941	0	53991364	G	A
3003	AX-93217938	0	54043156	G	T
3003	AX-93217937	0	54055983	A	G
3003	AX-93217933	0	54276903	T	C
3003	AX-93217932	0	54278982	G	A
3003	AX-93217929	0	54401344	A	G
3003	AX-93217928	0	54524048	A	G
3003	AX-93263625	0	54534199	T	C
3003	AX-93217927	0	54534528	A	G
3003	AX-93217925	0	54614036	A	G
3003	AX-93217924	0	54673506	A	G
3003	AX-93217917	0	54849942	C	T
3003	AX-93217916	0	54870681	A	G
3003	AX-93217915	0	54889946	A	G
3003	AX-93217914	0	54954540	G	C
3003	AX-93217911	0	55020544	A	G
3003	AX-93217908	0	55087189	T	C
3003	AX-93217907	0	55108961	G	A
3003	AX-93217905	0	55110444	A	T
3003	AX-93217903	0	55128895	C	T
3003	AX-93217901	0	55233741	G	A
3003	AX-93217900	0	55243017	T	A
3003	AX-93217894	0	55252887	C	T
3003	AX-93217892	0	55267099	T	C
3003	AX-93217890	0	55293593	T	C
3003	AX-93217885	0	55428886	C	T
3003	AX-93217882	0	55462803	G	A
3003	AX-93217881	0	55471475	G	A
3003	AX-93217872	0	55503815	C	T
3003	AX-93217866	0	55681052	A	G
3003	AX-93217862	0	55861656	C	T
3003	AX-93217861	0	55866941	G	T
3003	AX-93217857	0	55987860	T	A
3003	AX-93263654	0	56049927	G	A
3003	AX-93217853	0	56181269	T	C
3003	AX-93217852	0	56288610	G	C
3003	AX-93217850	0	56518083	G	C
3003	AX-93217849	0	56550295	T	C
3003	AX-93217841	0	56731847	G	T
3003	AX-93217839	0	56887145	C	T
3003	AX-93217829	0	57270995	C	A
3003	AX-93217828	0	57271233	T	G
3003	AX-93217827	0	57274438	A	C
3003	AX-93217822	0	57409429	T	A
3003	AX-93260751	0	57817369	C	T
3003	AX-93260752	0	57842473	G	A
3003	AX-93260753	0	57868967	A	G
3003	AX-93260754	0	57869408	A	C
3003	AX-93260755	0	57918211	C	T
3003	AX-93252038	0	58330691	T	C
3003	AX-93252036	0	58459214	T	C
3003	AX-93252034	0	58613880	G	A
3003	AX-93252030	0	58717869	G	C
3003	AX-93252029	0	58730990	C	A
3003	AX-93233437	0	58997822	A	G
3003	AX-93233438	0	59024784	G	A
3003	AX-93233442	0	59182934	A	C
3003	AX-93233443	0	59236001	C	A
3003	AX-93233445	0	59309029	C	T
3003	AX-93233448	0	59440901	T	C
3003	AX-93233450	0	59462454	A	T
3003	AX-93233452	0	59483846	A	C
3003	AX-93233455	0	59606593	A	G
3003	AX-93233457	0	59679141	G	A
3003	AX-93233458	0	59688992	T	G
3003	AX-93233460	0	59750478	C	T
3003	AX-93233466	0	59872446	T	C
3003	AX-93233467	0	59877765	T	C
3003	AX-93233473	0	59928764	C	T
3003	AX-93233474	0	59981153	T	A
3003	AX-93233477	0	60026345	C	T
3003	AX-93233479	0	60032019	G	A
3003	AX-93233482	0	60057922	T	C
3003	AX-93233483	0	60079047	G	T
3003	AX-93233484	0	60079756	C	A
3003	AX-93233486	0	60121032	G	T
3003	AX-93233494	0	60297969	T	C
3003	AX-93233496	0	60345165	G	C
3003	AX-93233497	0	60358686	A	G
3003	AX-93233500	0	60441690	C	T
3003	AX-93242297	0	60495985	C	T
3003	AX-93246387	0	60860458	T	A
3003	AX-93242305	0	61009841	C	T
3003	AX-93242308	0	61108217	C	T
3003	AX-93242311	0	61223399	C	T
3003	AX-93242312	0	61285817	T	C
3003	AX-93242313	0	61304819	C	G
3003	AX-93250182	0	61658685	C	G
3003	AX-93250180	0	61671561	A	G
3003	AX-93250177	0	61797034	G	T
3003	AX-93250172	0	61877475	C	T
3003	AX-93250171	0	61912299	C	T
3003	AX-93250170	0	61922451	T	C
3003	AX-93250167	0	62007164	T	C
3003	AX-93250165	0	62018012	G	A
3003	AX-93250163	0	62063886	C	G
3003	AX-93250162	0	62064723	C	T
3003	AX-93250157	0	62332389	T	C
3003	AX-93236166	0	62477083	C	T
3003	AX-93236167	0	62491950	A	T
3003	AX-93236168	0	62492554	G	A
3003	AX-93236170	0	62659393	T	G
3003	AX-93236175	0	62870378	C	T
3003	AX-93236177	0	62871403	G	A
3003	AX-93236178	0	62915024	C	A
3003	AX-93236179	0	62952610	C	G
3003	AX-93236181	0	62973451	A	G
3003	AX-93236185	0	63115141	C	A
3003	AX-93236188	0	63172991	C	T
3003	AX-93236192	0	63199896	T	A
3003	AX-93236196	0	63312001	A	T
3003	AX-93236198	0	63571754	C	A
3003	AX-93236204	0	63692891	T	A
3003	AX-93236205	0	63706635	T	C
3003	AX-93236206	0	63771370	T	C
3003	AX-93236208	0	63780058	C	T
3003	AX-93236213	0	63882273	C	G
3003	AX-93236214	0	63896244	T	G
3003	AX-93236218	0	64079995	A	G
3003	AX-93236219	0	64122020	T	G
3003	AX-93262061	0	64227801	T	C
3003	AX-93262062	0	64250141	C	A
3003	AX-93262064	0	64267297	A	T
3003	AX-93262065	0	64288771	T	C
3003	AX-93262066	0	64324285	A	C
3003	AX-93262069	0	64381988	C	T
3003	AX-93262070	0	64382272	T	C
3003	AX-93262071	0	64383044	G	C
3003	AX-93262074	0	64428083	A	G
3003	AX-93261309	0	64576285	A	G
3003	AX-93261315	0	64664244	G	A
3003	AX-93261317	0	64686520	C	T
3003	AX-93227320	0	64840941	G	T
3003	AX-93227322	0	64898350	A	T
3003	AX-93227323	0	64945907	A	G
3003	AX-93227332	0	65271931	T	C
3003	AX-93227334	0	65348883	A	G
3003	AX-93227335	0	65349242	T	C
3003	AX-93227336	0	65350141	A	G
3003	AX-93227337	0	65351056	G	A
3003	AX-93227339	0	65404518	A	C
3003	AX-93227343	0	65529007	T	C
3003	AX-93227348	0	65603176	A	T
3003	AX-93227351	0	65641833	C	G
3003	AX-93227352	0	65659692	C	A
3003	AX-93227362	0	65804940	T	G
3003	AX-93227363	0	65817155	C	T
3003	AX-93227364	0	65817982	G	C
3003	AX-93227366	0	65861434	A	T
3003	AX-93227367	0	65895344	C	G
3003	AX-93227370	0	65936591	G	T
3003	AX-93227371	0	65952646	G	A
3003	AX-93227372	0	65987850	C	G
3003	AX-93227374	0	66059719	G	A
3003	AX-93227376	0	66159013	A	C
3003	AX-93227379	0	66175350	G	A
3003	AX-93223557	0	66395512	A	G
3003	AX-93223555	0	66441651	T	C
3003	AX-93223553	0	66509875	T	A
3003	AX-93223552	0	66536821	G	A
3003	AX-93223548	0	66622977	G	A
3003	AX-93252816	0	66885242	G	A
3003	AX-93252812	0	66968127	A	G
3003	AX-93252810	0	66988197	A	G
3003	AX-93252806	0	67159343	C	A
3003	AX-93252804	0	67208690	A	T
3003	AX-93250577	0	67493954	C	T
3003	AX-93250579	0	67588358	A	C
3003	AX-93250581	0	67683179	G	A
3003	AX-93250585	0	67766497	A	G
3003	AX-93250586	0	67781713	C	A
3003	AX-93250587	0	67839524	C	T
3003	AX-93250589	0	67900328	T	C
3003	AX-93250590	0	67913206	G	A
3003	AX-93250591	0	67932127	T	C
3003	AX-93250593	0	67949894	G	A
3003	AX-93250594	0	67984813	C	G
3003	AX-93235772	0	68088493	T	C
3003	AX-93235774	0	68108134	G	T
3003	AX-93235775	0	68123474	A	G
3003	AX-93235777	0	68157713	A	C
3003	AX-93235779	0	68208596	A	G
3003	AX-93235781	0	68235576	A	C
3003	AX-93235786	0	68405148	A	G
3003	AX-93235787	0	68431645	T	C
3003	AX-93235791	0	68491509	G	A
3003	AX-93235796	0	68586103	A	G
3003	AX-93235799	0	68617521	C	T
3003	AX-93235828	0	69209297	G	A
3003	AX-93235830	0	69281673	A	G
3003	AX-93235834	0	69381269	A	G
3003	AX-93235836	0	69498295	A	G
3003	AX-93235837	0	69542379	A	G
3003	AX-93235840	0	69602809	A	G
3003	AX-93235844	0	69658051	G	A
3003	AX-93235847	0	69677775	C	T
3003	AX-93235848	0	69705841	A	G
3003	AX-93235849	0	69708748	G	A
3003	AX-93239165	0	69781599	A	G
3003	AX-93239166	0	69810142	T	C
3003	AX-93239167	0	69840783	T	C
3003	AX-93239168	0	69851847	C	A
3003	AX-93263676	0	69856398	C	T
3003	AX-93239170	0	69862663	A	C
3003	AX-93239171	0	69863838	A	G
3003	AX-93242648	0	70004972	A	G
3003	AX-93242647	0	70015236	T	G
3003	AX-93242646	0	70016108	T	C
3003	AX-93242645	0	70049879	G	C
3003	AX-93242644	0	70071171	G	T
3003	AX-93242642	0	70076617	G	C
3003	AX-93262571	0	70160303	A	G
3003	AX-93234275	0	70192685	C	T
3003	AX-93246812	0	70293349	G	A
3003	AX-93246813	0	70315972	T	A
3003	AX-93246815	0	70358098	G	A
3003	AX-93246816	0	70366801	T	A
3003	AX-93253015	0	70741211	T	C
3003	AX-93253014	0	70786012	A	G
3003	AX-93253007	0	71189105	G	A
3003	AX-93253005	0	71284415	C	T
3003	AX-93253004	0	71285385	T	A
3003	AX-93249245	0	71588486	T	G
3003	AX-93249258	0	71758152	G	T
3003	AX-93249256	0	71823535	A	T
3003	AX-93249251	0	71879775	G	A
3003	AX-93235573	0	72281440	C	G
3003	AX-93235574	0	72692623	A	G
3003	AX-93235577	0	72751294	T	C
3003	AX-93235578	0	72824769	G	A
3003	AX-93235572	0	72950297	C	G
3003	AX-93235567	0	73096096	C	T
3003	AX-93235565	0	73178468	C	T
3003	AX-93235564	0	73180014	T	C
3003	AX-93235562	0	73319342	T	G
3003	AX-93235560	0	73364110	T	C
3003	AX-93235559	0	73452911	C	T
3003	AX-93263426	0	73515841	A	C
3003	AX-93263424	0	73545449	A	T
3003	AX-93235554	0	73706515	T	C
3003	AX-93235553	0	73710567	A	G
3003	AX-93235551	0	73751378	C	T
3003	AX-93235549	0	73773632	A	G
3003	AX-93235547	0	73807595	A	C
3003	AX-93235545	0	73879035	A	G
3003	AX-93235544	0	73881463	G	T
3003	AX-93235541	0	73924704	T	A
3003	AX-93235538	0	73968203	G	A
3003	AX-93235535	0	74021772	A	G
3003	AX-93235533	0	74068785	A	G
3003	AX-93235532	0	74075927	T	C
3003	AX-93235530	0	74176742	C	A
3003	AX-93235529	0	74180340	A	G
3003	AX-93235525	0	74216142	C	T
3003	AX-93235522	0	74221319	T	C
3003	AX-93235520	0	74223566	G	A
3003	AX-93235510	0	74268156	G	T
3003	AX-93235508	0	74302864	A	G
3003	AX-93235504	0	74391337	C	T
3003	AX-93235503	0	74413668	A	G
3003	AX-93235501	0	74455375	T	C
3003	AX-93235497	0	74508064	C	T
3003	AX-93259033	0	74563535	G	T
3003	AX-93259030	0	74582949	A	G
3003	AX-93259029	0	74583924	T	C
3003	AX-93259028	0	74596927	G	A
3003	AX-93259026	0	74684239	G	T
3003	AX-93259023	0	74840229	T	C
3003	AX-93225512	0	75045319	A	G
3003	AX-93225513	0	75060639	A	G
3003	AX-93261786	0	75084243	T	G
3003	AX-93261784	0	75158358	T	A
3003	AX-93261783	0	75212160	G	A
3003	AX-93261782	0	75244797	C	T
3003	AX-93261779	0	75248670	T	C
3003	AX-93257610	0	75425046	C	T
3003	AX-93257605	0	75549772	G	A
3003	AX-93257604	0	75586079	A	G
3003	AX-93257603	0	75634935	T	C
3003	AX-93257600	0	75767791	G	A
3003	AX-93218660	0	75885177	A	C
3003	AX-93218658	0	75935574	A	C
3003	AX-93218656	0	75990439	C	G
3003	AX-93218650	0	76295807	C	T
3003	AX-93218649	0	76358045	A	G
3003	AX-93218648	0	76474813	G	C
3003	AX-93218644	0	76595817	C	A
3003	AX-93259638	0	76740659	G	A
3003	AX-93259637	0	76750168	G	A
3003	AX-93259634	0	76979484	C	T
3003	AX-93259633	0	76980466	G	A
3003	AX-93249167	0	77142257	A	G
3003	AX-93249175	0	77622762	T	C
3003	AX-93249176	0	77655258	T	C
3003	AX-93249177	0	77658208	C	T
3003	AX-93249181	0	77695727	G	A
3003	AX-93249182	0	77697393	C	T
3003	AX-93249185	0	77701520	A	G
3003	AX-93249186	0	77704003	C	T
3003	AX-93249187	0	77704554	T	C
3003	AX-93249188	0	77705952	A	G
3003	AX-93249193	0	78038917	A	T
3003	AX-93249195	0	78039346	C	T
3003	AX-93249197	0	78040468	T	C
3003	AX-93249522	0	78048255	G	C
3003	AX-93252386	0	78191124	A	G
3003	AX-93242989	0	78410110	G	T
3003	AX-93242988	0	78431125	A	G
3003	AX-93242983	0	78687810	A	T
3003	AX-93242980	0	78790295	C	A
3003	AX-93242969	0	79035488	A	G
3003	AX-93226302	0	79781502	T	A
3003	AX-93226301	0	79892643	T	C
3003	AX-93226296	0	80030321	C	A
3003	AX-93226295	0	80052713	C	G
3003	AX-93226294	0	80073722	A	G
3003	AX-93226293	0	80080589	C	A
3003	AX-93226289	0	80199057	T	G
3003	AX-93226283	0	80354264	G	T
3003	AX-93226278	0	80413635	T	C
3003	AX-93226273	0	80443700	G	A
3003	AX-93226272	0	80451702	A	C
3003	AX-93226269	0	80561341	C	T
3003	AX-93226267	0	80568844	T	C
3003	AX-93226265	0	80683294	C	A
3003	AX-93226262	0	80716895	G	C
3003	AX-93226260	0	80758508	T	C
3003	AX-93226251	0	80923229	C	T
3003	AX-93226246	0	81015069	C	T
3003	AX-93226245	0	81015196	C	T
3003	AX-93226244	0	81054862	C	G
3003	AX-93226243	0	81068781	T	G
3003	AX-93226236	0	81321329	T	A
3003	AX-93226233	0	81429121	A	T
3003	AX-93226227	0	81480573	C	T
3003	AX-93226218	0	81624480	A	T
3003	AX-93226213	0	81714765	C	T
3003	AX-93226212	0	81779633	A	C
3003	AX-93226210	0	81864453	C	T
3003	AX-93226209	0	81897581	T	A
3003	AX-93231958	0	82233003	C	T
3003	AX-93231959	0	82295489	T	A
3003	AX-93231961	0	82350357	T	C
3003	AX-93231963	0	82383528	G	T
3003	AX-93231964	0	82397368	G	C
3003	AX-93231966	0	82432027	A	G
3003	AX-93231972	0	82515881	T	C
3003	AX-93231979	0	82748111	C	A
3003	AX-93231981	0	82961209	C	G
3003	AX-93231993	0	83400809	C	T
3003	AX-93231996	0	83445748	C	T
3003	AX-93232000	0	83794527	C	A
3003	AX-93232001	0	83799582	G	T
3003	AX-93232003	0	83803914	T	A
3003	AX-93258702	0	84016684	A	T
3003	AX-93258700	0	84028550	A	C
3003	AX-93258699	0	84034661	T	C
3003	AX-93258694	0	84305404	C	G
3003	AX-93258693	0	84324053	A	G
3003	AX-93258692	0	84372646	A	G
3003	AX-93227940	0	84642638	T	C
3003	AX-93227942	0	84663866	G	A
3003	AX-93227943	0	84675118	A	T
3003	AX-93227946	0	84704339	A	G
3003	AX-93227950	0	84759538	T	C
3003	AX-93227951	0	84761192	C	T
3003	AX-93227954	0	84807105	G	T
3003	AX-93227964	0	84969327	T	A
3003	AX-93227966	0	84976000	G	A
3003	AX-93227972	0	85094449	C	T
3003	AX-93227977	0	85159865	T	C
3003	AX-93227978	0	85248617	A	G
3003	AX-93227979	0	85266462	T	A
3003	AX-93227981	0	85281294	G	A
3003	AX-93227986	0	85379444	G	A
3003	AX-93227991	0	85608906	C	A
3003	AX-93227992	0	85632692	C	T
3003	AX-93227994	0	85677200	G	A
3003	AX-93227996	0	85748275	C	T
3003	AX-93227998	0	85961988	C	A
3003	AX-93228000	0	85980428	G	A
3003	AX-93228002	0	86265632	A	T
3003	AX-93228006	0	86342693	T	A
3003	AX-93227114	0	87305355	T	A
3003	AX-93243146	0	87570833	G	A
3003	AX-93243151	0	87768391	T	G
3003	AX-93243152	0	87790398	C	T
3003	AX-93243153	0	87826086	T	C
3003	AX-93243154	0	87845658	T	C
3003	AX-93243155	0	87860243	T	C
3003	AX-93243156	0	87893951	C	T
3003	AX-93243160	0	87972434	T	A
3003	AX-93243161	0	87991033	A	G
3003	AX-93243162	0	87995010	A	T
3003	AX-93243167	0	88117601	C	T
3003	AX-93262337	0	88230863	A	G
3003	AX-93262339	0	88264326	C	T
3003	AX-93262341	0	88338124	C	T
3003	AX-93262342	0	88339472	A	G
3003	AX-93262343	0	88391040	T	A
3003	AX-93232498	0	88500306	T	C
3003	AX-93232497	0	88501008	C	T
3003	AX-93232493	0	88606648	T	G
3003	AX-93232492	0	88632197	C	G
3003	AX-93232489	0	88714203	C	T
3003	AX-93232487	0	88734007	G	T
3003	AX-93232486	0	88757624	A	G
3003	AX-93232484	0	88772381	A	T
3003	AX-93232483	0	88776853	T	G
3003	AX-93232478	0	88841707	T	C
3003	AX-93232476	0	88872716	A	T
3003	AX-93232475	0	88873270	G	C
3003	AX-93232474	0	88894252	T	C
3003	AX-93232473	0	88894563	T	G
3003	AX-93232472	0	88906296	G	A
3003	AX-93232469	0	88934767	G	A
3003	AX-93232468	0	88936466	G	A
3003	AX-93232465	0	88956677	G	A
3003	AX-93232463	0	88965813	G	A
3003	AX-93232462	0	89037157	T	C
3003	AX-93232460	0	89044214	C	T
3003	AX-93232456	0	89240982	A	C
3003	AX-93232455	0	89241578	A	G
3003	AX-93232452	0	89333165	G	T
3003	AX-93232451	0	89341234	A	G
3003	AX-93232449	0	89362839	G	A
3003	AX-93232445	0	89479906	T	A
3003	AX-93232444	0	89496405	C	T
3003	AX-93232442	0	89571388	T	C
3003	AX-93232441	0	89590170	A	G
3003	AX-93232438	0	89654799	T	C
3003	AX-93232436	0	89657403	T	C
3003	AX-93232435	0	89658160	A	C
3003	AX-93232433	0	89663721	T	C
3003	AX-93232432	0	89664465	T	G
3003	AX-93232426	0	89885623	C	T
3003	AX-93232421	0	90022127	G	T
3003	AX-93232418	0	90219077	T	G
3003	AX-93232417	0	90291354	C	A
3003	AX-93232413	0	90391401	C	A
3003	AX-93232411	0	90468015	A	G
3003	AX-93231877	0	90555870	C	A
3003	AX-93232410	0	90572264	A	G
3003	AX-93232409	0	90593868	A	G
3003	AX-93233742	0	90637951	C	T
3003	AX-93233741	0	90652503	G	A
3003	AX-93233739	0	90662440	A	C
3003	AX-93233738	0	90663098	T	C
3003	AX-93233736	0	90664476	A	T
3003	AX-93233735	0	90664634	T	A
3003	AX-93233731	0	90905726	A	T
3003	AX-93233730	0	90921259	A	C
3003	AX-93233727	0	90986351	G	T
3003	AX-93233723	0	91141170	A	C
3003	AX-93262931	0	91456758	A	G
3003	AX-93233720	0	91490410	T	C
3003	AX-93233719	0	91544902	A	G
3003	AX-93233718	0	91675614	G	A
3003	AX-93233715	0	91745148	T	G
3003	AX-93233714	0	91802329	C	T
3003	AX-93253314	0	92113161	A	G
3003	AX-93253313	0	92113643	A	T
3003	AX-93229739	0	92350289	A	G
3003	AX-93229738	0	92362954	T	A
3003	AX-93229735	0	92481221	G	T
3003	AX-93229734	0	92496822	C	T
3003	AX-93229729	0	92580629	G	C
3003	AX-93229725	0	92652342	A	G
3003	AX-93229718	0	92766120	T	C
3003	AX-93229716	0	92795551	A	G
3003	AX-93229711	0	92819154	A	G
3003	AX-93263816	0	92946984	G	A
3003	AX-93229707	0	92964375	A	T
3003	AX-93229706	0	92965248	A	G
3003	AX-93229702	0	93091591	C	T
3003	AX-93229700	0	93451674	A	G
3003	AX-93229698	0	93475531	T	C
3003	AX-93229695	0	93508498	C	T
3003	AX-93229693	0	93536612	T	G
3003	AX-93229685	0	93693394	T	C
3003	AX-93229683	0	93776606	T	C
3003	AX-93229682	0	93799605	A	G
3003	AX-93229681	0	93799731	A	C
3003	AX-93229679	0	93830598	A	G
3003	AX-93229675	0	93852574	C	A
3003	AX-93229673	0	93902907	G	A
3003	AX-93229672	0	93923030	T	C
3003	AX-93229671	0	93923909	C	T
3003	AX-93229670	0	93959725	A	T
3003	AX-93229669	0	94054267	T	C
3003	AX-93229668	0	94064280	A	G
3003	AX-93229665	0	94268635	T	C
3003	AX-93229664	0	94350871	A	T
3003	AX-93229663	0	94359892	T	G
3003	AX-93229657	0	94527493	G	A
3003	AX-93229656	0	94542764	G	A
3003	AX-93229655	0	94567984	T	C
3003	AX-93229652	0	94583227	T	C
3003	AX-93229650	0	94594462	A	C
3003	AX-93229647	0	94647990	C	A
3003	AX-93229646	0	94656852	C	T
3003	AX-93229645	0	94657201	A	G
3003	AX-93229644	0	94665048	A	G
3003	AX-93229641	0	94757804	G	T
3003	AX-93229639	0	94763385	C	T
3003	AX-93229636	0	94822322	T	C
3003	AX-93245045	0	95134801	G	T
3003	AX-93245049	0	95172774	T	C
3003	AX-93245062	0	95691660	G	A
3003	AX-93245063	0	95692363	A	C
3003	AX-93245067	0	95777937	A	G
3003	AX-93245070	0	95856988	C	T
3003	AX-93256539	0	96305073	A	G
3003	AX-93252158	0	96362379	A	G
3003	AX-93252159	0	96795298	C	A
3003	AX-93252163	0	96911559	A	G
3003	AX-93252164	0	96912987	A	G
3003	AX-93252165	0	96919289	C	T
3003	AX-93252166	0	96931351	C	T
3003	AX-93252175	0	97118721	A	G
3003	AX-93252176	0	97200064	C	T
3003	AX-93215440	0	97263304	A	G
3003	AX-93263871	0	97270867	T	C
3003	AX-93215436	0	97339272	A	C
3003	AX-93215435	0	97339630	C	T
3003	AX-93215434	0	97392215	C	T
3003	AX-93215431	0	97466833	C	T
3003	AX-93215430	0	97492763	T	C
3003	AX-93247734	0	97653619	A	G
3003	AX-93247733	0	97654153	C	T
3003	AX-93215422	0	97860196	G	A
3003	AX-93215420	0	97904117	T	C
3003	AX-93215419	0	97939938	C	A
3003	AX-93215417	0	98022504	T	C
3003	AX-93215414	0	98241570	T	C
3003	AX-93215413	0	98293747	C	T
3003	AX-93215411	0	98386077	C	T
3003	AX-93247608	0	98802645	G	A
3003	AX-93247607	0	98860553	G	A
3003	AX-93247602	0	99132344	C	A
3003	AX-93247598	0	99227767	A	G
3003	AX-93247596	0	99250971	T	A
3003	AX-93247592	0	99408334	A	G
3003	AX-93247585	0	99770521	C	T
3003	AX-93247584	0	99806069	T	C
3003	AX-93258991	0	100034964	G	A
3003	AX-93258993	0	100052951	T	C
3003	AX-93259001	0	100110501	A	G
3003	AX-93259010	0	100248557	T	C
3003	AX-93259012	0	100256680	C	T
3003	AX-93240743	0	100287474	C	A
3003	AX-93240744	0	100294848	G	A
3003	AX-93240745	0	100332386	T	C
3003	AX-93240750	0	100526154	C	T
3003	AX-93240752	0	100551616	C	A
3003	AX-93240753	0	100551863	A	G
3003	AX-93256288	0	100688041	A	G
3003	AX-93240757	0	100749359	C	G
3003	AX-93240760	0	100805586	G	A
3003	AX-93240761	0	100831305	C	G
3003	AX-93240763	0	100845135	C	T
3003	AX-93240765	0	100957750	T	C
3003	AX-93240766	0	100969942	A	G
3003	AX-93240769	0	101190371	G	A
3003	AX-93214150	0	101348442	G	T
3003	AX-93214146	0	101508903	T	C
3003	AX-93214145	0	101513606	A	C
3003	AX-93214143	0	101567679	G	A
3003	AX-93214141	0	101603259	T	G
3003	AX-93214140	0	101637711	C	T
3003	AX-93214139	0	101638657	T	C
3003	AX-93214135	0	101686488	C	T
3003	AX-93214134	0	101694349	T	C
3003	AX-93214131	0	101739382	G	A
3003	AX-93214127	0	101822670	A	C
3003	AX-93214124	0	101980718	T	C
3003	AX-93214121	0	102088327	A	G
3003	AX-93214116	0	102298975	T	C
3003	AX-93214111	0	102531285	A	G
3003	AX-93214109	0	102556351	C	T
3003	AX-93214108	0	102578281	A	C
3003	AX-93214103	0	102651250	C	T
3003	AX-93214101	0	102666999	A	G
3003	AX-93214095	0	102846797	A	C
3003	AX-93214093	0	102888362	G	A
3003	AX-93214092	0	102909215	G	A
3003	AX-93214090	0	102916730	T	C
3003	AX-93214089	0	102950596	A	T
3003	AX-93214086	0	102978807	C	T
3003	AX-93214084	0	102994539	A	G
3003	AX-93214083	0	103025672	G	A
3003	AX-93214081	0	103057844	G	T
3003	AX-93214080	0	103069995	G	A
3003	AX-93214079	0	103073922	T	C
3003	AX-93214077	0	103108466	C	T
3003	AX-93214068	0	103295012	A	T
3003	AX-93214066	0	103298504	C	T
3003	AX-93214065	0	103298904	T	A
3003	AX-93214059	0	103391527	T	C
3003	AX-93214058	0	103399617	C	T
3003	AX-93214057	0	103483470	C	T
3003	AX-93214056	0	103483780	G	A
3003	AX-93214055	0	103495887	C	T
3003	AX-93214054	0	103496324	C	G
3003	AX-93214050	0	103559418	A	C
3003	AX-93214048	0	103627688	T	C
3003	AX-93214039	0	103853204	G	A
3003	AX-93214034	0	104043644	A	C
3003	AX-93214032	0	104179145	G	T
3003	AX-93244236	0	104262714	T	C
3003	AX-93214028	0	104276178	C	T
3003	AX-93214023	0	104447834	T	C
3003	AX-93214021	0	104473391	G	C
3003	AX-93214020	0	104479413	T	C
3003	AX-93214019	0	104481777	C	A
3003	AX-93214018	0	104482518	T	C
3003	AX-93214017	0	104482752	G	A
3003	AX-93214015	0	104504150	T	C
3003	AX-93214014	0	104504988	C	T
3003	AX-93214013	0	104548499	G	A
3003	AX-93214012	0	104568250	G	A
3003	AX-93214011	0	104583129	C	T
3003	AX-93214007	0	104671275	T	C
3003	AX-93214005	0	104763434	A	C
3003	AX-93214004	0	104799591	A	T
3003	AX-93214000	0	104935712	C	T
3003	AX-93213999	0	104981961	T	C
3003	AX-93213995	0	105037887	G	T
3003	AX-93213993	0	105067610	G	A
3003	AX-93213990	0	105075760	T	C
3003	AX-93213989	0	105097093	A	G
3003	AX-93213986	0	105216433	A	G
3003	AX-93213984	0	105420742	G	A
3003	AX-93213981	0	105479794	A	G
3003	AX-93213980	0	105492857	G	T
3003	AX-93213977	0	105585109	C	T
3003	AX-93213975	0	105657889	G	A
3003	AX-93213970	0	105820128	C	G
3003	AX-93213969	0	105820435	A	C
3003	AX-93213964	0	105931392	G	T
3003	AX-93213963	0	105950346	A	G
3003	AX-93213962	0	105951182	A	T
3003	AX-93213959	0	105989496	G	A
3003	AX-93213951	0	106104493	T	C
3003	AX-93213942	0	106325671	C	T
3003	AX-93213941	0	106326102	C	G
3003	AX-93213939	0	106336506	C	T
3003	AX-93213938	0	106336918	T	G
3003	AX-93213937	0	106337655	G	A
3003	AX-93213935	0	106338801	A	C
3003	AX-93213933	0	106394391	A	G
3003	AX-93213931	0	106487774	A	C
3003	AX-93213930	0	106521244	C	T
3003	AX-93254024	0	106659838	A	C
3003	AX-93254019	0	106692083	T	G
3003	AX-93254017	0	106744704	C	T
3003	AX-93254014	0	106758339	G	T
3003	AX-93254011	0	106765212	G	T
3003	AX-93254003	0	107016069	C	T
3003	AX-93263747	0	107070668	A	C
3003	AX-93254002	0	107192381	C	A
3003	AX-93254000	0	107215639	A	G
3003	AX-93253999	0	107225920	G	C
3003	AX-93253996	0	107270104	G	T
3003	AX-93253995	0	107273278	A	G
3003	AX-93253991	0	107287729	T	C
3003	AX-93253987	0	107293176	G	A
3003	AX-93253985	0	107298973	A	T
3003	AX-93253984	0	107302764	A	G
3003	AX-93242914	0	107386435	C	T
3003	AX-93242918	0	107681650	T	C
3003	AX-93242919	0	107708281	C	T
3003	AX-93242922	0	107783029	G	A
3003	AX-93242926	0	107920705	A	G
3003	AX-93242927	0	107947750	T	C
3003	AX-93242928	0	107988669	G	A
3003	AX-93242934	0	108102613	A	C
3003	AX-93263585	0	108116111	C	T
3003	AX-93242936	0	108137059	G	A
3003	AX-93242937	0	108149715	C	G
3003	AX-93242940	0	108152244	T	C
3003	AX-93242941	0	108152880	G	A
3003	AX-93242942	0	108153189	T	C
3003	AX-93242943	0	108186673	T	C
3003	AX-93242028	0	108192737	G	A
3003	AX-93242944	0	108212251	A	G
3003	AX-93242947	0	108273554	C	G
3003	AX-93242949	0	108343271	A	G
3003	AX-93242954	0	108672169	G	A
3003	AX-93242952	0	108832985	T	C
3003	AX-93214422	0	109044657	G	A
3003	AX-93214425	0	109219105	G	T
3003	AX-93214430	0	109331552	C	T
3003	AX-93214439	0	109437985	T	C
3003	AX-93214440	0	109447588	T	C
3003	AX-93214441	0	109477700	G	A
3003	AX-93214445	0	109505381	T	C
3003	AX-93214448	0	109529468	G	C
3003	AX-93214451	0	109554027	A	G
3003	AX-93214453	0	109557969	A	T
3003	AX-93214457	0	109613789	A	T
3003	AX-93214458	0	109614413	C	T
3003	AX-93230138	0	109793411	T	G
3003	AX-93230135	0	109874223	C	T
3003	AX-93230133	0	109880437	T	A
3003	AX-93230132	0	109880702	A	G
3003	AX-93230130	0	109891617	A	G
3003	AX-93230128	0	109893702	G	A
3003	AX-93230127	0	109894060	A	G
3003	AX-93230126	0	109894759	T	C
3003	AX-93230124	0	109917102	A	G
3003	AX-93230122	0	109955794	T	C
3003	AX-93230121	0	109973438	T	C
3003	AX-93230114	0	110018585	A	G
3003	AX-93230113	0	110018723	A	G
3003	AX-93230111	0	110042013	A	G
3003	AX-93230105	0	110155049	T	A
3003	AX-93230099	0	110200171	C	T
3003	AX-93230098	0	110238142	T	C
3003	AX-93230096	0	110238488	A	T
3003	AX-93230095	0	110250635	C	T
3003	AX-93230093	0	110318695	T	C
3003	AX-93230091	0	110366116	T	G
3003	AX-93230089	0	110383360	T	C
3003	AX-93230087	0	110409720	C	T
3003	AX-93230083	0	110484134	C	T
3003	AX-93230080	0	110496796	C	T
3003	AX-93230076	0	110557513	A	C
3003	AX-93230075	0	110592095	C	T
3003	AX-93230069	0	110773204	T	A
3003	AX-93256675	0	110941767	A	G
3003	AX-93256673	0	110943445	T	A
3003	AX-93256672	0	110945705	A	C
3003	AX-93256671	0	110947187	C	T
3003	AX-93256670	0	110947863	T	C
3003	AX-93256668	0	110977254	A	C
3003	AX-93256659	0	111087084	G	A
3003	AX-93256657	0	111117479	G	A
3003	AX-93256654	0	111154927	A	T
3003	AX-93256653	0	111195593	T	C
3003	AX-93256652	0	111211889	T	C
3003	AX-93256648	0	111299557	A	G
3003	AX-93256647	0	111339278	T	C
3003	AX-93256645	0	111348890	C	A
3003	AX-93256644	0	111387420	A	C
3003	AX-93256642	0	111389901	A	C
3003	AX-93256641	0	111391420	T	C
3003	AX-93256638	0	111437862	A	G
3003	AX-93256637	0	111438056	C	T
3003	AX-93256636	0	111446198	C	G
3003	AX-93254624	0	111486865	T	A
3003	AX-93254625	0	111511286	T	G
3003	AX-93254627	0	111520162	C	T
3003	AX-93257503	0	111536477	A	G
3003	AX-93257505	0	111570462	C	T
3003	AX-93257507	0	111599162	T	C
3003	AX-93257508	0	111623434	A	C
3003	AX-93263647	0	111634369	T	C
3003	AX-93257511	0	111695451	T	G
3003	AX-93257512	0	111695720	C	T
3003	AX-93257514	0	111700955	T	C
3003	AX-93257520	0	111777116	T	C
3003	AX-93257527	0	111948817	A	G
3003	AX-93215262	0	112024966	G	A
3003	AX-93258100	0	112126939	A	C
3003	AX-93215259	0	112163971	T	C
3003	AX-93215254	0	112388109	T	C
3003	AX-93215253	0	112408832	T	C
3003	AX-93215251	0	112513483	A	G
3003	AX-93215250	0	112534201	T	C
3003	AX-93215248	0	112564762	G	A
3003	AX-93215247	0	112606575	T	C
3003	AX-93215242	0	112980746	C	T
3003	AX-93215239	0	113008468	T	C
3003	AX-93215237	0	113075800	C	T
3003	AX-93254784	0	113083861	T	G
3003	AX-93254783	0	113087271	T	C
3003	AX-93254780	0	113118347	T	G
3003	AX-93254779	0	113127934	G	A
3003	AX-93254778	0	113225772	G	C
3003	AX-93254773	0	113245604	A	T
3003	AX-93254771	0	113247874	C	A
3003	AX-93254770	0	113260949	T	C
3003	AX-93254764	0	113315041	C	A
3003	AX-93254763	0	113315866	G	A
3003	AX-93254758	0	113332332	T	C
3003	AX-93254757	0	113346801	A	C
3003	AX-93254756	0	113367030	A	G
3003	AX-93254755	0	113371005	T	C
3003	AX-93254754	0	113388262	G	A
3003	AX-93254753	0	113396562	T	A
3003	AX-93254752	0	113405760	T	G
3003	AX-93254747	0	113459960	G	A
3003	AX-93254745	0	113469067	T	C
3003	AX-93254744	0	113473428	A	G
3003	AX-93254743	0	113491447	G	C
3003	AX-93223209	0	113757753	T	G
3003	AX-93223208	0	113785062	A	T
3003	AX-93223206	0	113794115	C	A
3003	AX-93263897	0	113835060	G	A
3003	AX-93223205	0	113844651	A	C
3003	AX-93223202	0	113876312	G	A
3003	AX-93234547	0	114035726	T	A
3003	AX-93234546	0	114036305	T	C
3003	AX-93234545	0	114051842	T	A
3003	AX-93234543	0	114092189	C	T
3003	AX-93234539	0	114275875	C	T
3003	AX-93234538	0	114297411	T	C
3003	AX-93234537	0	114312187	C	T
3003	AX-93234536	0	114351564	C	T
3003	AX-93234534	0	114390408	T	C
3003	AX-93234533	0	114390791	G	A
3003	AX-93234530	0	114426221	A	C
3003	AX-93234528	0	114462847	T	C
3003	AX-93234526	0	114476628	C	T
3003	AX-93234525	0	114495012	C	T
3003	AX-93234522	0	114618020	A	T
3003	AX-93234519	0	114667462	T	C
3003	AX-93234518	0	114714473	G	T
3003	AX-93234513	0	114760771	T	C
3003	AX-93234511	0	114772962	C	A
3003	AX-93234510	0	114802814	A	G
3003	AX-93234505	0	114940802	T	C
3003	AX-93234237	0	115166167	C	A
3003	AX-93234238	0	115172274	A	T
3003	AX-93234241	0	115314602	A	G
3003	AX-93234243	0	115338455	G	T
3003	AX-93234244	0	115346875	A	T
3003	AX-93234246	0	115361276	T	C
3003	AX-93218228	0	115448793	T	G
3003	AX-93234252	0	115484120	A	C
3003	AX-93234256	0	115530230	G	T
3003	AX-93234259	0	115556934	G	A
3003	AX-93234260	0	115565552	G	A
3003	AX-93234261	0	115565737	T	C
3003	AX-93234263	0	115628506	G	A
3003	AX-93229151	0	115715321	A	G
3003	AX-93229155	0	115841719	C	A
3003	AX-93229156	0	115870681	C	A
3003	AX-93229158	0	115917923	T	C
3003	AX-93229160	0	115934654	A	G
3003	AX-93229167	0	116202432	G	A
3003	AX-93229168	0	116287142	C	T
3003	AX-93229169	0	116297682	A	G
3003	AX-93229174	0	116413286	A	G
3003	AX-93229175	0	116416741	T	C
3003	AX-93229176	0	116505084	A	T
3003	AX-93229177	0	116563377	G	C
3003	AX-93229178	0	116563788	C	T
3003	AX-93229179	0	116576137	C	T
3003	AX-93229182	0	116690383	G	A
3003	AX-93229183	0	116690993	G	A
3003	AX-93229184	0	116695989	T	C
3003	AX-93229185	0	116704846	A	T
3003	AX-93229186	0	116705471	G	T
3003	AX-93229187	0	116706152	A	G
3003	AX-93229188	0	116727013	C	A
3003	AX-93229190	0	116757183	T	G
3003	AX-93229191	0	116870885	G	C
3003	AX-93229192	0	116895085	T	C
3003	AX-93229193	0	116903345	T	G
3003	AX-93229194	0	116933712	G	T
3003	AX-93229203	0	117117302	A	G
3003	AX-93229207	0	117123032	T	C
3003	AX-93229212	0	117276469	A	C
3003	AX-93229214	0	117372156	T	C
3003	AX-93229215	0	117424520	T	A
3003	AX-93229217	0	117436220	T	G
3003	AX-93229219	0	117446793	T	G
3003	AX-93260030	0	117629970	C	T
3003	AX-93228327	0	118047782	T	C
3003	AX-93228319	0	118339517	C	A
3003	AX-93228316	0	118486968	C	T
3003	AX-93228314	0	118585214	T	C
3003	AX-93228311	0	118678845	A	C
3003	AX-93228309	0	118743535	T	C
3003	AX-93247902	0	119053973	C	T
3003	AX-93247900	0	119078039	T	C
3003	AX-93247898	0	119110737	C	T
3003	AX-93247893	0	119324065	A	G
3003	AX-93247891	0	119361026	C	G
3003	AX-93247882	0	119490555	C	A
3003	AX-93247880	0	119514301	A	C
3003	AX-93247876	0	119566705	T	C
3003	AX-93247875	0	119567400	T	C
3003	AX-93247872	0	119761375	G	A
3003	AX-93217249	0	119910409	G	T
3003	AX-93217243	0	120072213	A	G
3003	AX-93217242	0	120073510	T	C
3003	AX-93217239	0	120133248	A	T
3003	AX-93217235	0	120141234	T	G
3003	AX-93217234	0	120141639	A	G
3003	AX-93217233	0	120141900	T	C
3003	AX-93217231	0	120158845	T	A
3003	AX-93217228	0	120160458	T	C
3003	AX-93217224	0	120165076	T	C
3003	AX-93217221	0	120196937	T	C
3003	AX-93217220	0	120218673	A	G
3003	AX-93217217	0	120313858	A	C
3003	AX-93217216	0	120315230	A	G
3003	AX-93217215	0	120316436	A	C
3003	AX-93217212	0	120328565	G	A
3003	AX-93217211	0	120334015	A	G
3003	AX-93217204	0	120445317	C	T
3003	AX-93217200	0	120458567	G	C
3003	AX-93263370	0	120588831	A	G
3003	AX-93217192	0	120821032	G	A
3003	AX-93217184	0	121007803	T	C
3003	AX-93217178	0	121123435	A	G
3003	AX-93217176	0	121180070	T	C
3003	AX-93218350	0	121405437	G	A
3003	AX-93251074	0	121456589	T	A
3003	AX-93251075	0	121535285	G	A
3003	AX-93251076	0	121554998	G	C
3003	AX-93223419	0	121601957	A	G
3003	AX-93223418	0	121607170	A	T
3003	AX-93223415	0	121645525	T	A
3003	AX-93223412	0	121666595	A	G
3003	AX-93223411	0	121674701	C	T
3003	AX-93248951	0	121722277	C	T
3003	AX-93248953	0	121800384	A	G
3003	AX-93248958	0	121843716	A	G
3003	AX-93248959	0	121853501	C	A
3003	AX-93248963	0	121903509	C	T
3003	AX-93248964	0	121903944	G	T
3003	AX-93248965	0	121905817	G	A
3003	AX-93248966	0	121923588	T	C
3003	AX-93248968	0	121950768	G	C
3003	AX-93248970	0	121954013	C	T
3003	AX-93248971	0	121954499	T	G
3003	AX-93248976	0	122011155	A	G
3003	AX-93248978	0	122058323	G	A
3003	AX-93248982	0	122093950	G	C
3003	AX-93248984	0	122162700	A	G
3003	AX-93248985	0	122164862	T	C
3003	AX-93248987	0	122190621	A	C
3003	AX-93248991	0	122331878	T	G
3003	AX-93263854	0	122463253	C	T
3003	AX-93249003	0	122493249	A	G
3003	AX-93249006	0	122495667	A	T
3003	AX-93249008	0	122510252	C	T
3003	AX-93262840	0	122706570	C	T
3003	AX-93262839	0	122709441	T	C
3003	AX-93240030	0	122804475	A	G
3003	AX-93240032	0	122971570	G	A
3003	AX-93240035	0	123121108	G	T
3003	AX-93240039	0	123194747	T	C
3003	AX-93240042	0	123229198	A	G
3003	AX-93240043	0	123229837	A	C
3003	AX-93240047	0	123260334	T	G
3003	AX-93240049	0	123314342	G	C
3003	AX-93240050	0	123316182	T	C
3003	AX-93240055	0	123377480	A	G
3003	AX-93240058	0	123387092	G	A
3003	AX-93240060	0	123414536	T	A
3003	AX-93240069	0	123642477	G	A
3003	AX-93240071	0	123712673	A	G
3003	AX-93240075	0	123977385	A	G
3003	AX-93240076	0	123978051	C	G
3003	AX-93240077	0	123998040	G	A
3003	AX-93240083	0	124057058	C	T
3003	AX-93240084	0	124092560	C	T
3003	AX-93240086	0	124109123	A	G
3003	AX-93240088	0	124130341	T	A
3003	AX-93240089	0	124142268	T	A
3003	AX-93240091	0	124257179	G	T
3003	AX-93240097	0	124321349	T	C
3003	AX-93223971	0	124681965	A	T
3003	AX-93223967	0	124775304	T	C
3003	AX-93223965	0	124802185	A	G
3003	AX-93223961	0	124872550	T	G
3003	AX-93223960	0	124904832	T	C
3003	AX-93223952	0	125184257	A	G
3003	AX-93223948	0	125247691	T	G
3003	AX-93223944	0	125414687	G	A
3003	AX-93223942	0	125554245	G	A
3003	AX-93223939	0	125703350	A	G
3003	AX-93223938	0	125704055	T	C
3003	AX-93223935	0	125736229	G	A
3003	AX-93256698	0	125826282	A	C
3003	AX-93256695	0	125852909	T	C
3003	AX-93256694	0	125871928	G	A
3003	AX-93256693	0	125991526	G	T
3003	AX-93256691	0	126041631	A	G
3003	AX-93256685	0	126206253	G	A
3003	AX-93256684	0	126226651	C	T
3003	AX-93256682	0	126257419	C	T
3003	AX-93256681	0	126258347	A	G
3003	AX-93256680	0	126267295	A	G
3003	AX-93240740	0	126458518	A	T
3003	AX-93240731	0	126612367	G	A
3003	AX-93240730	0	126653962	C	T
3003	AX-93240729	0	126721283	C	T
3003	AX-93240727	0	126825921	A	G
3003	AX-93240725	0	126976919	T	A
3003	AX-93240724	0	127109640	G	C
3003	AX-93240722	0	127200008	T	C
3003	AX-93240720	0	127230739	G	A
3003	AX-93223094	0	127289067	A	G
3003	AX-93223093	0	127297669	A	G
3003	AX-93223091	0	127301408	C	A
3003	AX-93223090	0	127305414	T	C
3003	AX-93223089	0	127316720	T	C
3003	AX-93223088	0	127356766	T	C
3003	AX-93223087	0	127364191	T	C
3003	AX-93223084	0	127507622	C	T
3003	AX-93223083	0	127520071	G	T
3003	AX-93223082	0	127533592	A	G
3003	AX-93223081	0	127549310	C	T
3003	AX-93223077	0	127689317	T	C
3003	AX-93223075	0	127789273	C	A
3003	AX-93223071	0	128079174	A	G
3003	AX-93223068	0	128231390	A	C
3003	AX-93223066	0	128244897	T	C
3003	AX-93223060	0	128296808	G	A
3003	AX-93223058	0	128339657	G	A
3003	AX-93223055	0	128408938	A	C
3003	AX-93223053	0	128467281	T	C
3003	AX-93223047	0	128666768	A	G
3003	AX-93223043	0	128872305	A	T
3003	AX-93223042	0	129005098	T	C
3003	AX-93224259	0	129218182	T	G
3003	AX-93224258	0	129223303	G	A
3003	AX-93224256	0	129256729	A	G
3003	AX-93224255	0	129299626	C	T
3003	AX-93224252	0	129310381	A	T
3003	AX-93224247	0	129379599	C	A
3003	AX-93224245	0	129382436	C	T
3003	AX-93224244	0	129383021	A	T
3003	AX-93224243	0	129384073	A	G
3003	AX-93224241	0	129473344	A	G
3003	AX-93263566	0	129516031	C	T
3003	AX-93224238	0	129562133	C	T
3003	AX-93224237	0	129699777	A	T
3003	AX-93224230	0	129841441	T	A
3003	AX-93224228	0	129880868	T	A
3003	AX-93251318	0	130133370	C	A
3003	AX-93251321	0	130319624	T	C
3003	AX-93251323	0	130403985	C	T
3003	AX-93251325	0	130448769	A	G
3003	AX-93251326	0	130455008	A	C
3003	AX-93251328	0	130465409	A	G
3003	AX-93251329	0	130548182	T	C
3003	AX-93251334	0	130710550	G	A
3003	AX-93251336	0	130787936	C	T
3003	AX-93251338	0	130856672	A	T
3003	AX-93251342	0	130952946	C	T
3003	AX-93242600	0	131051323	G	A
3003	AX-93242602	0	131093832	C	G
3003	AX-93242605	0	131212687	G	A
3003	AX-93242606	0	131237068	T	G
3003	AX-93242613	0	131456109	T	G
3003	AX-93242615	0	131464010	G	A
3003	AX-93242616	0	131491663	A	G
3003	AX-93242617	0	131530097	A	G
3003	AX-93242621	0	131670064	T	C
3003	AX-93242624	0	131835851	A	T
3003	AX-93242626	0	131946487	C	A
3003	AX-93242627	0	131949947	C	G
3003	AX-93242629	0	132013550	G	A
3003	AX-93242630	0	132066121	C	T
3003	AX-93242633	0	132067692	A	G
3003	AX-93242635	0	132099635	T	C
3003	AX-93245419	0	132165575	G	C
3003	AX-93245415	0	132254698	T	A
3003	AX-93245414	0	132341615	A	G
3003	AX-93245411	0	132392542	T	C
3003	AX-93245409	0	132452006	G	A
3003	AX-93245408	0	132452481	A	G
3003	AX-93245407	0	132463437	A	G
3003	AX-93245404	0	132600386	A	G
3003	AX-93245401	0	132651381	G	T
3003	AX-93245396	0	132689344	T	A
3003	AX-93245390	0	132756476	A	G
3003	AX-93245384	0	132857063	C	T
3003	AX-93245382	0	132889352	A	G
3003	AX-93245379	0	132971291	A	C
3003	AX-93245378	0	132988653	T	C
3003	AX-93245377	0	132988816	A	G
3003	AX-93245375	0	133024551	G	A
3003	AX-93245374	0	133070621	T	C
3003	AX-93245373	0	133072838	A	C
3003	AX-93245371	0	133086532	G	A
3003	AX-93245368	0	133133440	T	C
3003	AX-93245367	0	133187406	A	G
3003	AX-93245364	0	133211428	C	T
3003	AX-93245362	0	133239211	A	C
3003	AX-93245356	0	133271663	G	A
3003	AX-93245355	0	133276795	A	G
3003	AX-93245354	0	133284436	C	T
3003	AX-93245351	0	133312603	A	C
3003	AX-93245346	0	133348649	A	G
3003	AX-93245345	0	133374025	T	C
3003	AX-93245343	0	133388983	A	G
3003	AX-93245342	0	133389822	T	G
3003	AX-93217185	0	133480046	G	A
3003	AX-93241686	0	133535278	A	G
3003	AX-93241689	0	133610745	C	A
3003	AX-93241691	0	133623510	A	C
3003	AX-93241694	0	133668356	T	C
3003	AX-93241696	0	133687048	T	C
3003	AX-93241697	0	133756495	A	G
3003	AX-93241699	0	133832395	A	C
3003	AX-93241700	0	134003833	G	A
3003	AX-93241701	0	134050395	T	C
3003	AX-93241704	0	134056463	A	T
3003	AX-93241705	0	134101079	A	C
3003	AX-93241710	0	134527011	A	G
3003	AX-93241711	0	134564840	A	T
3003	AX-93241712	0	134581128	T	C
3003	AX-93241713	0	134649197	G	C
3003	AX-93246261	0	135070125	T	C
3003	AX-93246260	0	135086841	A	C
3003	AX-93246259	0	135095376	A	G
3003	AX-93246258	0	135122598	G	T
3003	AX-93246257	0	135123236	A	C
3003	AX-93246255	0	135134461	G	A
3003	AX-93246254	0	135135211	G	A
3003	AX-93246248	0	135238432	T	C
3003	AX-93246245	0	135377284	T	C
3003	AX-93246244	0	135443213	G	A
3003	AX-93246242	0	135557863	A	G
3003	AX-93246241	0	135581293	A	T
3003	AX-93246239	0	135593886	T	C
3003	AX-93246237	0	135686946	T	G
3003	AX-93246236	0	135721882	C	A
3003	AX-93257026	0	135859828	G	A
3003	AX-93254414	0	135878940	G	A
3003	AX-93254413	0	135881774	C	T
3003	AX-93255226	0	136023823	C	T
3003	AX-93255224	0	136038183	A	T
3003	AX-93255220	0	136192034	T	C
3003	AX-93263584	0	136223013	C	G
3003	AX-93255215	0	136349590	T	C
3003	AX-93255206	0	136657370	G	T
3003	AX-93241106	0	136735969	G	A
3003	AX-93241108	0	136759995	T	A
3003	AX-93241113	0	136857140	G	A
3003	AX-93241114	0	136878702	A	C
3003	AX-93241118	0	137011745	C	T
3003	AX-93241119	0	137037125	G	C
3003	AX-93241122	0	137184614	C	T
3003	AX-93241123	0	137203169	A	G
3003	AX-93241125	0	137237118	G	A
3003	AX-93241126	0	137253947	T	C
3003	AX-93241128	0	137279109	C	G
3003	AX-93241129	0	137330157	G	A
3003	AX-93241130	0	137330486	T	C
3003	AX-93241136	0	137682629	G	A
3003	AX-93241137	0	137699249	G	T
3003	AX-93241139	0	137801434	G	A
3003	AX-93235032	0	137887741	A	G
3003	AX-93235033	0	137887875	A	G
3003	AX-93235035	0	138023406	G	A
3003	AX-93235037	0	138080744	A	G
3003	AX-93235038	0	138119542	C	T
3003	AX-93229211	0	138190174	T	A
3003	AX-93235040	0	138200854	T	C
3003	AX-93235043	0	138268193	G	A
3003	AX-93235044	0	138274398	G	A
3003	AX-93235047	0	138328762	A	G
3003	AX-93235048	0	138332506	A	T
3003	AX-93235051	0	138387744	A	G
3003	AX-93235053	0	138402604	A	G
3003	AX-93235054	0	138411165	G	A
3003	AX-93235060	0	138480672	G	T
3003	AX-93235066	0	138552684	C	T
3003	AX-93235068	0	138573678	C	T
3003	AX-93235069	0	138580880	T	C
3003	AX-93235070	0	138582521	T	C
3003	AX-93235074	0	138687453	G	T
3003	AX-93235076	0	138706700	C	T
3003	AX-93235077	0	138723598	C	A
3003	AX-93235079	0	138793013	G	A
3003	AX-93235080	0	138793414	C	T
3003	AX-93235081	0	138829647	T	C
3003	AX-93235082	0	138885309	T	C
3003	AX-93235083	0	138914191	T	A
3003	AX-93235085	0	139105670	C	A
3003	AX-93235086	0	139106527	T	C
3003	AX-93235087	0	139156858	C	T
3003	AX-93235088	0	139200751	A	G
3003	AX-93235089	0	139232193	C	A
3003	AX-93235092	0	139396751	T	C
3003	AX-93235093	0	139397219	G	A
3003	AX-93235097	0	139408643	A	G
3003	AX-93235106	0	139640919	G	A
3003	AX-93253289	0	139914482	T	C
3003	AX-93253290	0	140007371	A	G
3003	AX-93253291	0	140037504	A	T
3003	AX-93253293	0	140080019	T	C
3003	AX-93253294	0	140098731	T	C
3003	AX-93253295	0	140109062	T	C
3003	AX-93253297	0	140179963	C	T
3003	AX-93253298	0	140181501	C	T
3003	AX-93253306	0	140286097	T	C
3003	AX-93253307	0	140294267	A	C
3003	AX-93253310	0	140350449	T	C
3003	AX-93253312	0	140372015	T	C
3003	AX-93253311	0	140396882	C	T
3003	AX-93235917	0	140431967	T	C
3003	AX-93235919	0	140488087	A	G
3003	AX-93235920	0	140511129	T	C
3003	AX-93235921	0	140517770	C	T
3003	AX-93235923	0	140523001	C	T
3003	AX-93235925	0	140552184	C	A
3003	AX-93235926	0	140562557	A	T
3003	AX-93235928	0	140623381	A	G
3003	AX-93235929	0	140634774	A	G
3003	AX-93235930	0	140659642	T	A
3003	AX-93235934	0	140705448	T	A
3003	AX-93235938	0	140828680	T	C
3003	AX-93235940	0	140871249	T	G
3003	AX-93235942	0	140898364	A	T
3003	AX-93235945	0	140940426	T	C
3003	AX-93235948	0	141029619	A	C
3003	AX-93235953	0	141254076	C	A
3003	AX-93235954	0	141271111	A	G
3003	AX-93235956	0	141272287	A	C
3003	AX-93235958	0	141320076	C	T
3003	AX-93235963	0	141661690	T	C
3003	AX-93235966	0	141696757	C	T
3003	AX-93235967	0	141748845	A	G
3003	AX-93235968	0	141768050	A	G
3003	AX-93235970	0	141792895	A	T
3003	AX-93235980	0	142047685	C	T
3003	AX-93253856	0	142533136	T	C
3003	AX-93253855	0	142542845	T	C
3003	AX-93253854	0	142543377	A	G
3003	AX-93253852	0	142556868	T	C
3003	AX-93253846	0	142618346	A	G
3003	AX-93253845	0	142619941	C	T
3003	AX-93253842	0	142624652	C	T
3003	AX-93253839	0	142650108	C	A
3003	AX-93253836	0	142684084	T	G
3003	AX-93253832	0	142737218	T	C
3003	AX-93253831	0	142739617	A	T
3003	AX-93253830	0	142740371	A	T
3003	AX-93253819	0	142812755	C	T
3003	AX-93253818	0	142816139	A	G
3003	AX-93253817	0	142845618	T	A
3003	AX-93253816	0	142860808	A	T
3003	AX-93253815	0	142862462	G	C
3003	AX-93238358	0	143096093	T	C
3003	AX-93238360	0	143113723	C	T
3003	AX-93238361	0	143118341	G	A
3003	AX-93238362	0	143184742	G	A
3003	AX-93238363	0	143195740	T	C
3003	AX-93238365	0	143269673	G	A
3003	AX-93238367	0	143310402	T	A
3003	AX-93238368	0	143342772	A	G
3003	AX-93238371	0	143487188	T	C
3003	AX-93238372	0	143520981	A	C
3003	AX-93238377	0	143554944	C	T
3003	AX-93238378	0	143565724	A	G
3003	AX-93238379	0	143568323	T	C
3003	AX-93238381	0	143571143	T	A
3003	AX-93238385	0	143673250	G	T
3003	AX-93238390	0	143720395	A	G
3003	AX-93238391	0	143720935	T	C
3003	AX-93238392	0	143746306	G	A
3003	AX-93238393	0	143749954	G	A
3003	AX-93238394	0	143768436	A	C
3003	AX-93238395	0	143768719	C	T
3003	AX-93238397	0	143898540	G	A
3003	AX-93238406	0	144294452	A	G
3003	AX-93238408	0	144512534	A	G
3003	AX-93238409	0	144574725	A	G
3003	AX-93224220	0	144773447	G	T
3003	AX-93224218	0	144841607	G	A
3003	AX-93224217	0	144852475	T	C
3003	AX-93224216	0	144855240	T	G
3003	AX-93224210	0	144924214	T	C
3003	AX-93224207	0	144989861	G	A
3003	AX-93224205	0	145095763	C	T
3003	AX-93224201	0	145185359	C	T
3003	AX-93224200	0	145196009	C	T
3003	AX-93224199	0	145231999	C	T
3003	AX-93224197	0	145241460	T	C
3003	AX-93224193	0	145282695	G	A
3003	AX-93224191	0	145289217	C	A
3003	AX-93224184	0	145546941	T	C
3003	AX-93224182	0	145684460	C	A
3003	AX-93224179	0	145731569	T	C
3003	AX-93224177	0	145765406	A	G
3003	AX-93224176	0	145788889	C	A
3003	AX-93224172	0	145872535	T	C
3003	AX-93224168	0	145942719	T	C
3003	AX-93224165	0	145970997	C	T
3003	AX-93231119	0	146136915	A	G
3003	AX-93231114	0	146298069	G	C
3003	AX-93231112	0	146325983	T	C
3003	AX-93231111	0	146367362	A	C
3003	AX-93231102	0	146557585	A	G
3003	AX-93231097	0	146652028	G	A
3003	AX-93231096	0	146678365	T	C
3003	AX-93231092	0	146719170	G	A
3003	AX-93231091	0	146728356	C	T
3003	AX-93231090	0	146771353	C	T
3003	AX-93255467	0	146799443	T	C
3003	AX-93255463	0	146971424	G	A
3003	AX-93255461	0	147000542	T	C
3003	AX-93255459	0	147128218	C	T
3003	AX-93255453	0	147181444	T	C
3003	AX-93255442	0	147280996	C	A
3003	AX-93255440	0	147317877	T	C
3003	AX-93255439	0	147322244	C	A
3003	AX-93255437	0	147336340	A	G
3003	AX-93255433	0	147395707	A	T
3003	AX-93261072	0	147412323	G	A
3003	AX-93261073	0	147413249	T	G
3003	AX-93261075	0	147492999	C	T
3003	AX-93261079	0	147540017	C	T
3003	AX-93261081	0	147610967	T	C
3003	AX-93261082	0	147637996	T	C
3003	AX-93261083	0	147640496	A	C
3003	AX-93237596	0	147769569	T	C
3003	AX-93237593	0	148017107	C	T
3003	AX-93237591	0	148090009	G	A
3003	AX-93237589	0	148154162	A	G
3003	AX-93237588	0	148155668	A	G
3003	AX-93237584	0	148306326	A	G
3003	AX-93237582	0	148385257	A	T
3003	AX-93237581	0	148385600	A	T
3003	AX-93237578	0	148406656	G	T
3003	AX-93237575	0	148436920	T	C
3003	AX-93237573	0	148528089	C	T
3003	AX-93249869	0	148590947	T	G
3003	AX-93249871	0	148618175	A	C
3003	AX-93249872	0	148618459	A	T
3003	AX-93249873	0	148619554	C	T
3003	AX-93249874	0	148620016	T	G
3003	AX-93249876	0	148624894	C	T
3003	AX-93249877	0	148625323	G	A
3003	AX-93249879	0	148658306	C	A
3003	AX-93249883	0	148753049	G	T
3003	AX-93249890	0	148898310	C	A
3003	AX-93249892	0	148922070	A	T
3003	AX-93249895	0	148972775	T	C
3003	AX-93249899	0	149026994	C	T
3003	AX-93249900	0	149040837	C	T
3003	AX-93249908	0	149180483	A	G
3003	AX-93249909	0	149181062	G	A
3003	AX-93249911	0	149214626	T	C
3003	AX-93249912	0	149248225	T	G
3003	AX-93249914	0	149276177	T	G
3003	AX-93249916	0	149383883	T	C
3003	AX-93261985	0	149427235	G	A
3003	AX-93261983	0	149443597	A	G
3003	AX-93261982	0	149481555	T	A
3003	AX-93261979	0	149544212	T	C
3003	AX-93261978	0	149544806	T	C
3003	AX-93261977	0	149545249	G	T
3003	AX-93261975	0	149573347	G	A
3003	AX-93236048	0	149622292	C	T
3003	AX-93236047	0	149623547	A	G
3003	AX-93236045	0	149664576	G	A
3003	AX-93236040	0	149806680	T	G
3003	AX-93236035	0	149964007	A	G
3003	AX-93236031	0	150415656	A	C
3003	AX-93236029	0	150501368	C	T
3003	AX-93257555	0	151084518	T	C
3003	AX-93257546	0	151213677	A	G
3003	AX-93257547	0	151254645	G	T
3003	AX-93257549	0	151287361	C	T
3003	AX-93257551	0	151339450	A	G
3003	AX-93257552	0	151350844	A	G
3003	AX-93257553	0	151385098	A	G
3003	AX-93257557	0	151422086	C	T
3003	AX-93257558	0	151435865	C	G
3003	AX-93241842	0	151578632	T	C
3003	AX-93241844	0	151620319	T	C
3003	AX-93241845	0	151621096	T	C
3003	AX-93241846	0	151658860	C	T
3003	AX-93241847	0	151666152	T	C
3003	AX-93241848	0	151684004	A	G
3003	AX-93241850	0	151694607	C	T
3003	AX-93241851	0	151710386	A	G
3003	AX-93241853	0	151731477	C	T
3003	AX-93241854	0	151739031	A	C
3003	AX-93241856	0	151758635	C	G
3003	AX-93241859	0	151828255	T	C
3003	AX-93241862	0	151843174	A	C
3003	AX-93241863	0	151844429	A	G
3003	AX-93241865	0	151879961	C	T
3003	AX-93241868	0	151974130	T	C
3003	AX-93241869	0	152019822	C	T
3003	AX-93241871	0	152064060	T	G
3003	AX-93241877	0	152328499	C	T
3003	AX-93241880	0	152381960	G	A
3003	AX-93241884	0	152513417	A	G
3003	AX-93241885	0	152567613	A	G
3003	AX-93241887	0	152579829	G	A
3003	AX-93241889	0	152615133	T	A
3003	AX-93241891	0	152650019	T	G
3003	AX-93241894	0	152728675	T	C
3003	AX-93241895	0	152746266	T	C
3003	AX-93241897	0	152766642	T	A
3003	AX-93241899	0	152801971	T	G
3003	AX-93241900	0	152871720	A	G
3003	AX-93259313	0	152997244	T	C
3003	AX-93259315	0	153024976	G	C
3003	AX-93259316	0	153094511	G	T
3003	AX-93259325	0	153244921	G	A
3003	AX-93259326	0	153245111	G	C
3003	AX-93259327	0	153257917	A	G
3003	AX-93228969	0	153426994	T	C
3003	AX-93228971	0	153486773	G	T
3003	AX-93228981	0	153718689	A	T
3003	AX-93228983	0	153743474	A	G
3003	AX-93228985	0	153754366	T	C
3003	AX-93228986	0	153760850	C	T
3003	AX-93228987	0	153762065	T	A
3003	AX-93228989	0	153821069	A	G
3003	AX-93237716	0	153825754	C	T
[truncated: 18,003 more rows]
