# Supplementary material for: Evidence for serial founder events during the colonization of North America by the yellow fever mosquito, Aedes aegypti
Source: Ecol Evol. 2022 May 13;12(5):e8896. doi: 10.1002/ece3.8896 (PMC9102526; doi:10.1002/ece3.8896)
Supplement: Supplementary file 1 — Appendix S1 [file ECE3-12-e8896-s001.zip › ece38896-sup-0014-DatasetS2_NorthAmericaCombinedSnps_reorder.fam]

SM 3 0 0 0 -9
SM 8 0 0 0 -9
SM 11 0 0 0 -9
SM 12 0 0 0 -9
SM 13 0 0 0 -9
SM 14 0 0 0 -9
SM 15 0 0 0 -9
SM 18 0 0 0 -9
MAD13 1 0 0 0 -9
MAD13 2 0 0 0 -9
MAD13 6 0 0 0 -9
MAD13 15 0 0 0 -9
MAD13 21 0 0 0 -9
MAD13 25 0 0 0 -9
MAD13 26 0 0 0 -9
MAD13 27 0 0 0 -9
MAD15 1 0 0 0 -9
MAD15 2 0 0 0 -9
MAD15 3 0 0 0 -9
MAD15 4 0 0 0 -9
MAD15 6 0 0 0 -9
MAD15 7 0 0 0 -9
MAD15 9 0 0 0 -9
MAD15 10 0 0 0 -9
MAD15 11 0 0 0 -9
MAD15 14 0 0 0 -9
MAD15 28 0 0 0 -9
MAD15 33 0 0 0 -9
Fres 1 0 0 0 -9
Fres 4 0 0 0 -9
Fres 7 0 0 0 -9
Fres 9 0 0 0 -9
Fres 12 0 0 0 -9
Fres 22 0 0 0 -9
Fres 24 0 0 0 -9
Fres 25 0 0 0 -9
Fres 27 0 0 0 -9
Fres 29 0 0 0 -9
Fres 31 0 0 0 -9
Fres 34 0 0 0 -9
Clovis 46 0 0 0 -9
Clovis 47 0 0 0 -9
Clovis 49 0 0 0 -9
Clovis 51 0 0 0 -9
Clovis 52 0 0 0 -9
Clovis 53 0 0 0 -9
Exe 1 0 0 0 -9
Exe 2 0 0 0 -9
Exe 3 0 0 0 -9
Exe 4 0 0 0 -9
Exe 5 0 0 0 -9
Exe 6 0 0 0 -9
Exe 7 0 0 0 -9
Exe 8 0 0 0 -9
Exe 9 0 0 0 -9
Exe 10 0 0 0 -9
Exe 11 0 0 0 -9
Exe 13 0 0 0 -9
GLA 1 0 0 0 -9
GLA 2 0 0 0 -9
GLA 3 0 0 0 -9
GLA 4 0 0 0 -9
GLA 5 0 0 0 -9
GLA 6 0 0 0 -9
GG 3 0 0 0 -9
GG 5 0 0 0 -9
GG 6 0 0 0 -9
GG 7 0 0 0 -9
GG 10 0 0 0 -9
GG 11 0 0 0 -9
GG 12 0 0 0 -9
GG 13 0 0 0 -9
GG 14 0 0 0 -9
GG 15 0 0 0 -9
GG 18 0 0 0 -9
GG 19 0 0 0 -9
MV 1 0 0 0 -9
MV 2 0 0 0 -9
MV 3 0 0 0 -9
MV 5 0 0 0 -9
MV 6 0 0 0 -9
MV 7 0 0 0 -9
MV 31 0 0 0 -9
MV 32 0 0 0 -9
MV 33 0 0 0 -9
MV 34 0 0 0 -9
MV 37 0 0 0 -9
MV 38 0 0 0 -9
SanDiego 10 0 0 0 -9
SanDiego 12 0 0 0 -9
SanDiego 14 0 0 0 -9
SanDiego 17 0 0 0 -9
SanDiego 20 0 0 0 -9
SanDiego 21 0 0 0 -9
SY 1 0 0 0 -9
SY 2 0 0 0 -9
SY 6 0 0 0 -9
SY 7 0 0 0 -9
SY 22 0 0 0 -9
SY 23 0 0 0 -9
Tj 1 0 0 0 -9
Tj 2 0 0 0 -9
Tj 3 0 0 0 -9
Tj 4 0 0 0 -9
Tj 6 0 0 0 -9
Tj 7 0 0 0 -9
Tj 10 0 0 0 -9
Tj 13 0 0 0 -9
Tj 14 0 0 0 -9
Tj 15 0 0 0 -9
Tucs 1 0 0 0 -9
Tucs 2 0 0 0 -9
Tucs 3 0 0 0 -9
Tucs 4 0 0 0 -9
Tucs 5 0 0 0 -9
Tucs 6 0 0 0 -9
Tucs 7 0 0 0 -9
Tucs 8 0 0 0 -9
Tucs 9 0 0 0 -9
Tucs 10 0 0 0 -9
Tucs 11 0 0 0 -9
Tucs 12 0 0 0 -9
Nog 3 0 0 0 -9
Nog 4 0 0 0 -9
Nog 5 0 0 0 -9
Nog 6 0 0 0 -9
Nog 7 0 0 0 -9
Nog 8 0 0 0 -9
Nog 32 0 0 0 -9
Nog 35 0 0 0 -9
Nog 36 0 0 0 -9
LC 3 0 0 0 -9
LC 5 0 0 0 -9
LC 10 0 0 0 -9
LC 12 0 0 0 -9
LC 13 0 0 0 -9
LC 19 0 0 0 -9
Alamagordo 1 0 0 0 -9
Alamagordo 2 0 0 0 -9
Alamagordo 3 0 0 0 -9
Alamagordo 4 0 0 0 -9
Amac16_P 30 0 0 0 -9
Amac16_P 76 0 0 0 -9
Amac16_P 79 0 0 0 -9
Amac16_P 87 0 0 0 -9
Amac16_P 92 0 0 0 -9
Amac16_P 102 0 0 0 -9
Amac16_P 106 0 0 0 -9
Amac16_P 157 0 0 0 -9
Amac16_P 160 0 0 0 -9
Amac16_P 169 0 0 0 -9
Amac16_P 176 0 0 0 -9
Amac16_P 198 0 0 0 -9
TapaN 1 0 0 0 -9
TapaN 2 0 0 0 -9
TapaN 3 0 0 0 -9
TapaN 4 0 0 0 -9
TapaN 5 0 0 0 -9
TapaN 6 0 0 0 -9
TapaN 7 0 0 0 -9
TapaN 8 0 0 0 -9
TapaN 9 0 0 0 -9
TapaN 10 0 0 0 -9
TapaN 11 0 0 0 -9
TapaN 12 0 0 0 -9
Lubbock 2 0 0 0 -9
Lubbock 4 0 0 0 -9
Lubbock 5 0 0 0 -9
Lubbock 6 0 0 0 -9
Lubbock 7 0 0 0 -9
Lubbock 8 0 0 0 -9
Lubbock 9 0 0 0 -9
Lubbock 11 0 0 0 -9
Bexar 4 0 0 0 -9
Bexar 5 0 0 0 -9
Bexar 8 0 0 0 -9
Bexar 9 0 0 0 -9
Bexar 10 0 0 0 -9
Bexar 11 0 0 0 -9
Bexar 12 0 0 0 -9
Bexar 13 0 0 0 -9
H11 1 0 0 0 -9
H11 3 0 0 0 -9
H11 5 0 0 0 -9
H11 7 0 0 0 -9
H11 8 0 0 0 -9
H11 11 0 0 0 -9
H11 12 0 0 0 -9
H11 16 0 0 0 -9
NO11 1 0 0 0 -9
NO11 3 0 0 0 -9
NO11 4 0 0 0 -9
NO11 5 0 0 0 -9
NO11 7 0 0 0 -9
NO11 8 0 0 0 -9
NO11 9 0 0 0 -9
NO11 10 0 0 0 -9
NO11 11 0 0 0 -9
NO11 12 0 0 0 -9
Tam 1 0 0 0 -9
Tam 2 0 0 0 -9
Tam 3 0 0 0 -9
Tam 4 0 0 0 -9
Tam 6 0 0 0 -9
Tam 7 0 0 0 -9
Tam 8 0 0 0 -9
Tam 9 0 0 0 -9
Tam 13 0 0 0 -9
Tam 14 0 0 0 -9
Tam 25 0 0 0 -9
Tam 47 0 0 0 -9
Sar 1 0 0 0 -9
Sar 2 0 0 0 -9
Sar 3 0 0 0 -9
Sar 4 0 0 0 -9
Sar 5 0 0 0 -9
Sar 6 0 0 0 -9
Sar 8 0 0 0 -9
Sar 9 0 0 0 -9
Sar 10 0 0 0 -9
Sar 11 0 0 0 -9
Sar 17 0 0 0 -9
Sar 20 0 0 0 -9
FM 1 0 0 0 -9
FM 2 0 0 0 -9
FM 3 0 0 0 -9
FM 4 0 0 0 -9
FM 5 0 0 0 -9
FM 6 0 0 0 -9
FM 8 0 0 0 -9
FM 9 0 0 0 -9
FM 10 0 0 0 -9
FM 11 0 0 0 -9
FM 13 0 0 0 -9
FM 29 0 0 0 -9
NK 1 0 0 0 -9
NK 2 0 0 0 -9
NK 4 0 0 0 -9
NK 6 0 0 0 -9
NK 7 0 0 0 -9
NK 8 0 0 0 -9
NK 11 0 0 0 -9
NK 12 0 0 0 -9
NK 13 0 0 0 -9
NK 16 0 0 0 -9
NK 19 0 0 0 -9
KW16 1 0 0 0 -9
KW16 2 0 0 0 -9
KW16 3 0 0 0 -9
KW16 4 0 0 0 -9
KW16 6 0 0 0 -9
KW16 7 0 0 0 -9
KW16 18 0 0 0 -9
KW16 20 0 0 0 -9
KW16 21 0 0 0 -9
KW16 23 0 0 0 -9
KW16 24 0 0 0 -9
KW16 26 0 0 0 -9
Mia 2 0 0 0 -9
Mia 12 0 0 0 -9
Mia 20 0 0 0 -9
Mia 21 0 0 0 -9
Mia 22 0 0 0 -9
Mia 30 0 0 0 -9
Mia 31 0 0 0 -9
Mia 32 0 0 0 -9
PBC 3 0 0 0 -9
PBC 90 0 0 0 -9
PBC 99 0 0 0 -9
PBC 108 0 0 0 -9
PBC 124 0 0 0 -9
PBC 128 0 0 0 -9
PBC 138 0 0 0 -9
PBC 144 0 0 0 -9
PBC 185 0 0 0 -9
PBC 190 0 0 0 -9
PBC 200 0 0 0 -9
PBC 284 0 0 0 -9
Mel 1 0 0 0 -9
Mel 2 0 0 0 -9
Mel 3 0 0 0 -9
Mel 5 0 0 0 -9
Mel 8 0 0 0 -9
Mel 9 0 0 0 -9
Mel 10 0 0 0 -9
Mel 11 0 0 0 -9
Mel 12 0 0 0 -9
Mel 13 0 0 0 -9
Mel 14 0 0 0 -9
Mel 15 0 0 0 -9
Orl 1 0 0 0 -9
Orl 2 0 0 0 -9
Orl 6 0 0 0 -9
Orl 7 0 0 0 -9
Orl 10 0 0 0 -9
Orl 11 0 0 0 -9
Orl 12 0 0 0 -9
Orl 13 0 0 0 -9
Orl 14 0 0 0 -9
Orl 15 0 0 0 -9
Orl 19 0 0 0 -9
DB 1 0 0 0 -9
DB 2 0 0 0 -9
DB 3 0 0 0 -9
DB 13 0 0 0 -9
DB 14 0 0 0 -9
DB 15 0 0 0 -9
DB 16 0 0 0 -9
DB 23 0 0 0 -9
DB 24 0 0 0 -9
DB 25 0 0 0 -9
DB 26 0 0 0 -9
DB 27 0 0 0 -9
Bb 1 0 0 0 -9
Bb 2 0 0 0 -9
Bb 3 0 0 0 -9
Bb 4 0 0 0 -9
Bb 5 0 0 0 -9
Bb 7 0 0 0 -9
Bb 8 0 0 0 -9
Bb 9 0 0 0 -9
Bb 10 0 0 0 -9
Bb 11 0 0 0 -9
Bb 12 0 0 0 -9
WashDC 5 0 0 0 -9
WashDC 6 0 0 0 -9
WashDC 70 0 0 0 -9
WashDC 79 0 0 0 -9
WashDC 87 0 0 0 -9
WashDC 92 0 0 0 -9
WashDC 93 0 0 0 -9
WashDC 94 0 0 0 -9
WashDC 95 0 0 0 -9
WashDC 97 0 0 0 -9
WashDC 98 0 0 0 -9
PR 45 0 0 0 -9
PR 46 0 0 0 -9
PR 47 0 0 0 -9
PR 48 0 0 0 -9
PR 49 0 0 0 -9
PR 51 0 0 0 -9
PR 52 0 0 0 -9
PR 53 0 0 0 -9
PR 54 0 0 0 -9
PR 55 0 0 0 -9
PR 56 0 0 0 -9
PR 57 0 0 0 -9
Saint.Thomas 1 0 0 0 -9
Saint.Thomas 2 0 0 0 -9
Saint.Thomas 3 0 0 0 -9
Saint.Thomas 4 0 0 0 -9
Saint.Thomas 5 0 0 0 -9
Saint.Thomas 6 0 0 0 -9
Saint.Thomas 7 0 0 0 -9
Saint.Thomas 8 0 0 0 -9
Saint.Thomas 9 0 0 0 -9
Saint.Thomas 10 0 0 0 -9
SV 2 0 0 0 -9
SV 7 0 0 0 -9
SV 8 0 0 0 -9
SV 12 0 0 0 -9
SV 13 0 0 0 -9
SV 19 0 0 0 -9
SV 21 0 0 0 -9
SV 22 0 0 0 -9
SV 25 0 0 0 -9
SV 26 0 0 0 -9
SV 27 0 0 0 -9
SV 33 0 0 0 -9
TRI 30 0 0 0 -9
TRI 31 0 0 0 -9
TRI 32 0 0 0 -9
TRI 33 0 0 0 -9
TRI 36 0 0 0 -9
TRI 37 0 0 0 -9
TRI 38 0 0 0 -9
TRI 39 0 0 0 -9
TRI 40 0 0 0 -9
TRI 41 0 0 0 -9
TRI 42 0 0 0 -9
TRI 75 0 0 0 -9
